# Supplementary material for: N,N′-Bis(pyridin-2-yl)benzene-1,4-diamine–naphthalene (2/1)
Source: Acta Crystallogr Sect E Struct Rep Online. 2011 Nov 12;67(Pt 12):o3300. doi: 10.1107/S1600536811047519 (PMC3238953; doi:10.1107/S1600536811047519)
Supplement: Supplementary file 1 [file e-67-o3300-sup1.cif]

##############################################################################
#                                                                            #
# This CIF contains the data in a paper accepted for publication in          #
# Acta Crystallographica Section E. It conforms to the requirements of       #
# Notes for Authors for Acta Crystallographica Section E, and has been       #
# peer reviewed under the auspices of the IUCr Commission on Journals.       #
#                                                                            #
# Full details of the Crystallographic Information File format               #
# are given in the paper "The Crystallographic Information File (CIF):       #
# a New Standard Archive File for Crystallography" by S. R. Hall, F. H.      #
# Allen and I. D. Brown [Acta Cryst. (1991), A47, 655-685].                  #
#                                                                            #
# The current version of the core CIF dictionary is obtainable from          #
# ftp://ftp.iucr.org/pub/cif_core.dic.                                       #
#                                                                            #
# Software is freely available for graphical display of the structure(s)     #
# in this CIF. For information consult the CIF software page                 #
# http://www.iucr.org/resources/cif/software.                                #
#                                                                            #
# This file may be used for bona fide research purposes within the           #
# scientific community so long as proper attribution is given to the journal # 
# article from which it was obtained.                                        #
#                                                                            #
##############################################################################
data_global
_audit_creation_method     SHELXL-97
_journal_date_recd_electronic     2011-11-04
_journal_date_accepted     2011-11-09
_journal_name_full     'Acta Crystallographica, Section E'
_journal_year     2011
_journal_volume     67
_journal_issue     12
_journal_page_first     o3300
_journal_page_last     o3300
_journal_paper_category     QO
_journal_coeditor_code     RZ2666
_publ_contact_author_name     'Maria Gdaniec'
_publ_contact_author_address
;
Faculty of Chemistry
Adam Mickiewicz University
60-780 Pozna\'n
Poland
;
_publ_contact_author_email     'magdan@amu.edu.pl'
_publ_contact_author_fax     '048 61 8658008'
_publ_contact_author_phone     '048 61 8291273'
_publ_section_title
;
<i>N</i>,<i>N</i>'-Bis(pyridin-2-yl)benzene-1,4-diamine--naphthalene (2/1)
;
loop_
    _publ_author_name
    _publ_author_address
    'Wicher, Barbara'
;
Faculty of Chemistry
Adam Mickiewicz University
60-780 Pozna\'n
Poland
;
    'Gdaniec, Maria'
;
Faculty of Chemistry
Adam Mickiewicz University
60-780 Pozna\'n
Poland
;
data_I
_audit_creation_method     SHELXL-97
_chemical_name_systematic
;
<i>N</i>,<i>N</i>'-Bis(pyridin-2-yl)benzene-1,4-diamine--naphthalene (2/1)
;
_chemical_name_common     ?
_chemical_formula_moiety     'C10 H8, 2(C16 H14 N4)'
_chemical_formula_sum     'C42 H36 N8'
_chemical_formula_iupac     'C10 H8, 2C16 H14 N4'
_chemical_formula_weight     652.78
_chemical_melting_point     ?
_symmetry_cell_setting     monoclinic
_symmetry_space_group_name_H-M     'P 21/c'
_symmetry_space_group_name_Hall     '-P 2ybc'
loop_
    _symmetry_equiv_pos_as_xyz
    'x, y, z'
    '-x, y+1/2, -z+1/2'
    '-x, -y, -z'
    'x, -y-1/2, z-1/2'
_cell_length_a     9.22240(10)
_cell_length_b     22.8371(2)
_cell_length_c     8.87600(10)
_cell_angle_alpha     90.00
_cell_angle_beta     117.936(2)
_cell_angle_gamma     90.00
_cell_volume     1651.56(3)
_cell_formula_units_Z     2
_cell_measurement_reflns_used     7079
_cell_measurement_theta_min     3.87
_cell_measurement_theta_max     75.68
_cell_measurement_temperature     130(2)
_exptl_crystal_description     plate
_exptl_crystal_colour     colourless
_exptl_crystal_size_max     0.20
_exptl_crystal_size_mid     0.15
_exptl_crystal_size_min     0.05
_exptl_crystal_density_diffrn     1.313
_exptl_crystal_density_meas     ?
_exptl_crystal_density_method     'not measured'
_exptl_crystal_F_000     688
_exptl_absorpt_coefficient_mu     0.628
_exptl_absorpt_correction_type     multi-scan
_exptl_absorpt_process_details
;
(CrysAlis PRO; Agilent, 2010)
;
_exptl_absorpt_correction_T_min     0.931
_exptl_absorpt_correction_T_max     1.000
_exptl_special_details     ?
_diffrn_ambient_temperature     130(2)
_diffrn_radiation_type     CuK\a
_diffrn_radiation_wavelength     1.54184
_diffrn_radiation_source     'Nova Cu X-ray Source'
_diffrn_radiation_monochromator     mirror
_diffrn_measurement_device_type     'Oxford Diffraction SuperNova'
_diffrn_measurement_method     '\w scans'
_diffrn_detector_area_resol_mean     ?
_diffrn_reflns_number     9878
_diffrn_reflns_av_R_equivalents     0.0190
_diffrn_reflns_av_sigmaI/netI     0.0151
_diffrn_reflns_theta_min     6.67
_diffrn_reflns_theta_max     68.21
_diffrn_reflns_theta_full     68.21
_diffrn_measured_fraction_theta_max     0.997
_diffrn_measured_fraction_theta_full     0.997
_diffrn_reflns_limit_h_min     -11
_diffrn_reflns_limit_h_max     8
_diffrn_reflns_limit_k_min     -27
_diffrn_reflns_limit_k_max     20
_diffrn_reflns_limit_l_min     -9
_diffrn_reflns_limit_l_max     10
_diffrn_standards_number     0
_diffrn_standards_interval_count     0
_diffrn_standards_interval_time     0
_diffrn_standards_decay_%     0
_refine_special_details
;
Refinement of <i>F</i>^2^ against ALL reflections. The weighted <i>R</i>-factor
<i>wR</i> and goodness of fit <i>S</i> are based on <i>F</i>^2^, conventional
<i>R</i>-factors <i>R</i> are based on <i>F</i>, with <i>F</i> set to zero for
negative <i>F</i>^2^. The threshold expression of <i>F</i>^2^ >
\s(<i>F</i>^2^) is used only for calculating <i>R</i>-factors(gt) <i>etc</i>.
and is not relevant to the choice of reflections for refinement.
<i>R</i>-factors based on <i>F</i>^2^ are statistically about twice as large
as those based on <i>F</i>, and <i>R</i>- factors based on ALL data will be
even larger.
;
_reflns_number_total     3020
_reflns_number_gt     2671
_reflns_threshold_expression     I>2/s(I)
_refine_ls_structure_factor_coef     Fsqd
_refine_ls_matrix_type     full
_refine_ls_R_factor_all     0.0372
_refine_ls_R_factor_gt     0.0330
_refine_ls_wR_factor_gt     0.0891
_refine_ls_wR_factor_ref     0.0914
_refine_ls_goodness_of_fit_ref     1.050
_refine_ls_restrained_S_all     1.050
_refine_ls_number_reflns     3020
_refine_ls_number_parameters     226
_refine_ls_number_restraints     0
_refine_ls_hydrogen_treatment     constr
_refine_ls_weighting_scheme     calc
_refine_ls_weighting_details
         'calc w=1/[\s^2^(Fo^2^)+(0.0529P)^2^+0.2963P] where P=(Fo^2^+2Fc^2^)/3'
_atom_sites_solution_hydrogens     geom
_atom_sites_solution_primary     direct
_atom_sites_solution_secondary     difmap
_refine_ls_shift/su_max     0.000
_refine_ls_shift/su_mean     0.000
_refine_diff_density_max     0.171
_refine_diff_density_min     -0.193
_refine_ls_extinction_method     none
_refine_ls_extinction_coef     ?
loop_
    _atom_type_symbol
    _atom_type_description
    _atom_type_scat_dispersion_real
    _atom_type_scat_dispersion_imag
    _atom_type_scat_source
    'C' 'C' 0.0181 0.0091
                         'International Tables Vol C Tables 4.2.6.8 and 6.1.1.4'
    'H' 'H' 0.0000 0.0000
                         'International Tables Vol C Tables 4.2.6.8 and 6.1.1.4'
    'N' 'N' 0.0311 0.0180
                         'International Tables Vol C Tables 4.2.6.8 and 6.1.1.4'
_computing_data_collection     'CrysAlis PRO (Agilent, 2010)'
_computing_cell_refinement     'CrysAlis PRO (Agilent, 2010)'
_computing_data_reduction     'CrysAlis PRO (Agilent, 2010)'
_computing_structure_solution     'SIR2004 (Burla <i>et al.</i>, 2005)'
_computing_structure_refinement     'SHELXL97 (Sheldrick, 2008)'
_computing_molecular_graphics
;
ORTEP-3 for Windows (Farrugia, 1997) and Mercury (Macrae <i>et al.</i>,
2006)
;
_computing_publication_material     'SHELXL97 (Sheldrick, 2008)'
loop_
    _atom_site_type_symbol
    _atom_site_label
    _atom_site_fract_x
    _atom_site_fract_y
    _atom_site_fract_z
    _atom_site_U_iso_or_equiv
    _atom_site_adp_type
    _atom_site_calc_flag
    _atom_site_refinement_flags
    _atom_site_occupancy
    _atom_site_symmetry_multiplicity
    _atom_site_disorder_assembly
    _atom_site_disorder_group
    N N2 0.87262(11) 0.11061(4) 0.09736(12) 0.0241(2) Uani d . 1 1 . .
    N N7 0.66539(11) 0.16648(4) 0.09585(12) 0.0245(2) Uani d . 1 1 . .
    H H7N 0.7317 0.1969 0.1069 0.029 Uiso d R 1 1 . .
    N N14 0.06413(11) 0.21713(4) 0.08789(13) 0.0261(2) Uani d . 1 1 . .
    H H14N 0.0015 0.1862 0.0829 0.031 Uiso d R 1 1 . .
    N N16 -0.13109(11) 0.27154(4) 0.11442(12) 0.0244(2) Uani d . 1 1 . .
    C C1 0.73812(12) 0.11242(5) 0.11994(13) 0.0210(2) Uani d . 1 1 . .
    C C3 0.95160(13) 0.05927(5) 0.12410(15) 0.0280(3) Uani d . 1 1 . .
    H H3 1.0460 0.0578 0.1073 0.034 Uiso calc R 1 1 . .
    C C4 0.90549(14) 0.00852(5) 0.17415(16) 0.0298(3) Uani d . 1 1 . .
    H H4 0.9659 -0.0267 0.1916 0.036 Uiso calc R 1 1 . .
    C C5 0.76666(14) 0.01096(5) 0.19811(14) 0.0266(2) Uani d . 1 1 . .
    H H5 0.7314 -0.0229 0.2341 0.032 Uiso calc R 1 1 . .
    C C6 0.68089(13) 0.06259(5) 0.16949(14) 0.0234(2) Uani d . 1 1 . .
    H H6 0.5847 0.0646 0.1829 0.028 Uiso calc R 1 1 . .
    C C8 0.51516(13) 0.17821(4) 0.09628(13) 0.0207(2) Uani d . 1 1 . .
    C C9 0.37373(13) 0.14622(4) -0.00512(13) 0.0213(2) Uani d . 1 1 . .
    H H9 0.3791 0.1146 -0.0719 0.026 Uiso calc R 1 1 . .
    C C10 0.22525(13) 0.16003(4) -0.00954(13) 0.0209(2) Uani d . 1 1 . .
    H H10 0.1301 0.1378 -0.0795 0.025 Uiso calc R 1 1 . .
    C C11 0.21415(13) 0.20611(4) 0.08742(13) 0.0212(2) Uani d . 1 1 . .
    C C12 0.35601(13) 0.23827(5) 0.18907(14) 0.0237(2) Uani d . 1 1 . .
    H H12 0.3507 0.2698 0.2561 0.028 Uiso calc R 1 1 . .
    C C13 0.50413(13) 0.22456(5) 0.19288(13) 0.0225(2) Uani d . 1 1 . .
    H H13 0.5992 0.2470 0.2620 0.027 Uiso calc R 1 1 . .
    C C15 -0.00317(13) 0.27123(5) 0.08107(13) 0.0218(2) Uani d . 1 1 . .
    C C17 -0.20195(13) 0.32340(5) 0.10952(15) 0.0273(3) Uani d . 1 1 . .
    H H17 -0.2923 0.3238 0.1333 0.033 Uiso calc R 1 1 . .
    C C18 -0.15272(14) 0.37602(5) 0.07244(15) 0.0271(2) Uani d . 1 1 . .
    H H18 -0.2051 0.4117 0.0736 0.032 Uiso calc R 1 1 . .
    C C19 -0.02310(14) 0.37485(5) 0.03317(14) 0.0260(2) Uani d . 1 1 . .
    H H19 0.0130 0.4100 0.0041 0.031 Uiso calc R 1 1 . .
    C C20 0.05239(13) 0.32251(5) 0.03668(14) 0.0247(2) Uani d . 1 1 . .
    H H20 0.1405 0.3210 0.0096 0.030 Uiso calc R 1 1 . .
    C C21 0.49781(18) 0.09257(6) 0.65351(19) 0.0418(3) Uani d . 1 1 . .
    H H21 0.5113 0.1219 0.7348 0.050 Uiso calc R 1 1 . .
    C C22 0.41095(17) 0.10534(6) 0.4784(2) 0.0407(3) Uani d . 1 1 . .
    H H22 0.3659 0.1433 0.4418 0.049 Uiso calc R 1 1 . .
    C C23 0.39118(14) 0.06342(6) 0.36099(16) 0.0338(3) Uani d . 1 1 . .
    H H23 0.3327 0.0726 0.2430 0.041 Uiso calc R 1 1 . .
    C C24 0.45620(13) 0.00641(5) 0.41152(14) 0.0260(2) Uani d . 1 1 . .
    C C25 0.43734(15) -0.03839(6) 0.29296(16) 0.0347(3) Uani d . 1 1 . .
    H H25 0.3784 -0.0304 0.1742 0.042 Uiso calc R 1 1 . .
loop_
    _atom_site_aniso_label
    _atom_site_aniso_U_11
    _atom_site_aniso_U_22
    _atom_site_aniso_U_33
    _atom_site_aniso_U_12
    _atom_site_aniso_U_13
    _atom_site_aniso_U_23
    N2 0.0202(4) 0.0227(5) 0.0307(5) -0.0003(3) 0.0131(4) -0.0019(4)
    N7 0.0202(4) 0.0190(4) 0.0381(5) -0.0005(3) 0.0169(4) 0.0010(4)
    N14 0.0216(5) 0.0195(4) 0.0415(6) -0.0003(3) 0.0184(4) -0.0002(4)
    N16 0.0201(4) 0.0214(5) 0.0329(5) 0.0005(3) 0.0135(4) -0.0004(4)
    C1 0.0183(5) 0.0210(5) 0.0223(5) -0.0006(4) 0.0084(4) -0.0027(4)
    C3 0.0220(5) 0.0275(6) 0.0365(6) 0.0019(4) 0.0154(5) -0.0039(5)
    C4 0.0278(6) 0.0227(6) 0.0369(6) 0.0056(4) 0.0135(5) -0.0008(5)
    C5 0.0275(6) 0.0209(5) 0.0287(6) -0.0019(4) 0.0110(5) 0.0001(4)
    C6 0.0208(5) 0.0238(5) 0.0266(5) -0.0013(4) 0.0118(4) -0.0010(4)
    C8 0.0188(5) 0.0189(5) 0.0249(5) 0.0023(4) 0.0108(4) 0.0042(4)
    C9 0.0236(5) 0.0183(5) 0.0236(5) 0.0005(4) 0.0123(4) -0.0003(4)
    C10 0.0191(5) 0.0193(5) 0.0227(5) -0.0016(4) 0.0085(4) 0.0015(4)
    C11 0.0197(5) 0.0192(5) 0.0258(5) 0.0024(4) 0.0115(4) 0.0034(4)
    C12 0.0239(5) 0.0211(5) 0.0269(5) 0.0013(4) 0.0124(4) -0.0028(4)
    C13 0.0192(5) 0.0209(5) 0.0247(5) -0.0020(4) 0.0081(4) -0.0011(4)
    C15 0.0177(5) 0.0221(5) 0.0236(5) 0.0003(4) 0.0078(4) -0.0012(4)
    C17 0.0216(5) 0.0258(6) 0.0364(6) 0.0022(4) 0.0151(5) -0.0016(5)
    C18 0.0248(5) 0.0212(5) 0.0313(6) 0.0047(4) 0.0098(5) -0.0005(4)
    C19 0.0250(5) 0.0224(5) 0.0255(5) -0.0019(4) 0.0077(4) 0.0019(4)
    C20 0.0213(5) 0.0261(5) 0.0276(5) -0.0002(4) 0.0122(4) 0.0015(4)
    C21 0.0534(8) 0.0369(7) 0.0546(8) -0.0155(6) 0.0416(7) -0.0104(6)
    C22 0.0383(7) 0.0321(6) 0.0674(9) 0.0032(5) 0.0378(7) 0.0111(6)
    C23 0.0219(5) 0.0436(7) 0.0356(6) 0.0009(5) 0.0132(5) 0.0154(5)
    C24 0.0186(5) 0.0352(6) 0.0250(6) -0.0054(4) 0.0108(4) 0.0041(4)
    C25 0.0350(6) 0.0458(7) 0.0272(6) -0.0154(5) 0.0178(5) -0.0032(5)
_geom_special_details
;
All e.s.d.'s (except the e.s.d. in the dihedral angle between two l.s. planes)
are estimated using the full covariance matrix. The cell e.s.d.'s are taken
into account individually in the estimation of e.s.d.'s in distances, angles
and torsion angles; correlations between e.s.d.'s in cell parameters are only
used when they are defined by crystal symmetry. An approximate (isotropic)
treatment of cell e.s.d.'s is used for estimating e.s.d.'s involving l.s.
planes.
;
loop_
    _geom_bond_atom_site_label_1
    _geom_bond_atom_site_label_2
    _geom_bond_site_symmetry_2
    _geom_bond_distance
    _geom_bond_publ_flag
    N2 C3 . 1.3415(14) ?
    N2 C1 . 1.3466(14) ?
    N7 C1 . 1.3732(13) ?
    N7 C8 . 1.4129(13) ?
    N7 H7N . 0.9001 ?
    N14 C15 . 1.3711(14) ?
    N14 C11 . 1.4081(13) ?
    N14 H14N . 0.8999 ?
    N16 C17 . 1.3436(14) ?
    N16 C15 . 1.3441(14) ?
    C1 C6 . 1.4087(15) ?
    C3 C4 . 1.3778(17) ?
    C3 H3 . 0.9500 ?
    C4 C5 . 1.3938(16) ?
    C4 H4 . 0.9500 ?
    C5 C6 . 1.3756(15) ?
    C5 H5 . 0.9500 ?
    C6 H6 . 0.9500 ?
    C8 C9 . 1.3947(15) ?
    C8 C13 . 1.3955(15) ?
    C9 C10 . 1.3877(15) ?
    C9 H9 . 0.9500 ?
    C10 C11 . 1.3934(15) ?
    C10 H10 . 0.9500 ?
    C11 C12 . 1.3996(15) ?
    C12 C13 . 1.3864(15) ?
    C12 H12 . 0.9500 ?
    C13 H13 . 0.9500 ?
    C15 C20 . 1.4066(15) ?
    C20 C19 . 1.3763(16) ?
    C20 H20 . 0.9500 ?
    C19 C18 . 1.3934(16) ?
    C19 H19 . 0.9500 ?
    C18 C17 . 1.3778(16) ?
    C18 H18 . 0.9500 ?
    C17 H17 . 0.9500 ?
    C21 C25 3_656 1.359(2) ?
    C21 C22 . 1.405(2) ?
    C21 H21 . 0.9500 ?
    C22 C23 . 1.363(2) ?
    C22 H22 . 0.9500 ?
    C23 C24 . 1.4155(18) ?
    C23 H23 . 0.9500 ?
    C24 C25 . 1.4188(18) ?
    C24 C24 3_656 1.420(2) ?
    C25 C21 3_656 1.359(2) ?
    C25 H25 . 0.9500 ?
loop_
    _geom_angle_atom_site_label_1
    _geom_angle_atom_site_label_2
    _geom_angle_atom_site_label_3
    _geom_angle_site_symmetry_1
    _geom_angle_site_symmetry_3
    _geom_angle
    _geom_angle_publ_flag
    C3 N2 C1 . . 117.53(9) ?
    C1 N7 C8 . . 125.32(9) ?
    C1 N7 H7N . . 114.8 ?
    C8 N7 H7N . . 118.1 ?
    C15 N14 C11 . . 125.87(9) ?
    C15 N14 H14N . . 116.0 ?
    C11 N14 H14N . . 117.9 ?
    C17 N16 C15 . . 117.47(9) ?
    N2 C1 N7 . . 114.91(9) ?
    N2 C1 C6 . . 121.85(9) ?
    N7 C1 C6 . . 123.22(9) ?
    N2 C3 C4 . . 124.62(10) ?
    N2 C3 H3 . . 117.7 ?
    C4 C3 H3 . . 117.7 ?
    C3 C4 C5 . . 117.38(10) ?
    C3 C4 H4 . . 121.3 ?
    C5 C4 H4 . . 121.3 ?
    C6 C5 C4 . . 119.73(10) ?
    C6 C5 H5 . . 120.1 ?
    C4 C5 H5 . . 120.1 ?
    C5 C6 C1 . . 118.88(10) ?
    C5 C6 H6 . . 120.6 ?
    C1 C6 H6 . . 120.6 ?
    C9 C8 C13 . . 118.59(9) ?
    C9 C8 N7 . . 121.38(9) ?
    C13 C8 N7 . . 119.95(9) ?
    C10 C9 C8 . . 120.75(10) ?
    C10 C9 H9 . . 119.6 ?
    C8 C9 H9 . . 119.6 ?
    C9 C10 C11 . . 120.75(10) ?
    C9 C10 H10 . . 119.6 ?
    C11 C10 H10 . . 119.6 ?
    C10 C11 C12 . . 118.52(9) ?
    C10 C11 N14 . . 119.57(9) ?
    C12 C11 N14 . . 121.83(10) ?
    C13 C12 C11 . . 120.67(10) ?
    C13 C12 H12 . . 119.7 ?
    C11 C12 H12 . . 119.7 ?
    C12 C13 C8 . . 120.73(10) ?
    C12 C13 H13 . . 119.6 ?
    C8 C13 H13 . . 119.6 ?
    N16 C15 N14 . . 114.89(9) ?
    N16 C15 C20 . . 121.99(10) ?
    N14 C15 C20 . . 123.08(10) ?
    C19 C20 C15 . . 118.86(10) ?
    C19 C20 H20 . . 120.6 ?
    C15 C20 H20 . . 120.6 ?
    C20 C19 C18 . . 119.67(10) ?
    C20 C19 H19 . . 120.2 ?
    C18 C19 H19 . . 120.2 ?
    C17 C18 C19 . . 117.42(10) ?
    C17 C18 H18 . . 121.3 ?
    C19 C18 H18 . . 121.3 ?
    N16 C17 C18 . . 124.53(10) ?
    N16 C17 H17 . . 117.7 ?
    C18 C17 H17 . . 117.7 ?
    C25 C21 C22 3_656 . 120.32(13) ?
    C25 C21 H21 3_656 . 119.8 ?
    C22 C21 H21 . . 119.8 ?
    C23 C22 C21 . . 120.17(12) ?
    C23 C22 H22 . . 119.9 ?
    C21 C22 H22 . . 119.9 ?
    C22 C23 C24 . . 121.24(12) ?
    C22 C23 H23 . . 119.4 ?
    C24 C23 H23 . . 119.4 ?
    C23 C24 C25 . . 122.80(11) ?
    C23 C24 C24 . 3_656 118.50(14) ?
    C25 C24 C24 . 3_656 118.70(14) ?
    C21 C25 C24 3_656 . 121.07(12) ?
    C21 C25 H25 3_656 . 119.5 ?
    C24 C25 H25 . . 119.5 ?
loop_
    _geom_torsion_atom_site_label_1
    _geom_torsion_atom_site_label_2
    _geom_torsion_atom_site_label_3
    _geom_torsion_atom_site_label_4
    _geom_torsion_site_symmetry_1
    _geom_torsion_site_symmetry_2
    _geom_torsion_site_symmetry_3
    _geom_torsion_site_symmetry_4
    _geom_torsion
    _geom_torsion_publ_flag
    C3 N2 C1 N7 . . . . 178.10(10) ?
    C3 N2 C1 C6 . . . . -0.10(15) ?
    C8 N7 C1 N2 . . . . 173.65(10) ?
    C8 N7 C1 C6 . . . . -8.18(17) ?
    C1 N2 C3 C4 . . . . -0.51(17) ?
    N2 C3 C4 C5 . . . . 0.15(18) ?
    C3 C4 C5 C6 . . . . 0.83(17) ?
    C4 C5 C6 C1 . . . . -1.40(16) ?
    N2 C1 C6 C5 . . . . 1.05(16) ?
    N7 C1 C6 C5 . . . . -176.99(10) ?
    C1 N7 C8 C9 . . . . -51.81(15) ?
    C1 N7 C8 C13 . . . . 131.51(11) ?
    C13 C8 C9 C10 . . . . -0.20(15) ?
    N7 C8 C9 C10 . . . . -176.92(9) ?
    C8 C9 C10 C11 . . . . -0.10(16) ?
    C9 C10 C11 C12 . . . . 0.16(15) ?
    C9 C10 C11 N14 . . . . -176.49(9) ?
    C15 N14 C11 C10 . . . . -138.39(11) ?
    C15 N14 C11 C12 . . . . 45.08(16) ?
    C10 C11 C12 C13 . . . . 0.08(16) ?
    N14 C11 C12 C13 . . . . 176.65(10) ?
    C11 C12 C13 C8 . . . . -0.39(16) ?
    C9 C8 C13 C12 . . . . 0.44(16) ?
    N7 C8 C13 C12 . . . . 177.21(10) ?
    C17 N16 C15 N14 . . . . -179.99(10) ?
    C17 N16 C15 C20 . . . . -2.18(16) ?
    C11 N14 C15 N16 . . . . -168.34(10) ?
    C11 N14 C15 C20 . . . . 13.88(17) ?
    N16 C15 C20 C19 . . . . 2.30(16) ?
    N14 C15 C20 C19 . . . . 179.93(10) ?
    C15 C20 C19 C18 . . . . -0.34(16) ?
    C20 C19 C18 C17 . . . . -1.53(16) ?
    C15 N16 C17 C18 . . . . 0.14(17) ?
    C19 C18 C17 N16 . . . . 1.71(18) ?
    C25 C21 C22 C23 3_656 . . . -0.01(19) ?
    C21 C22 C23 C24 . . . . 0.29(18) ?
    C22 C23 C24 C25 . . . . 179.68(11) ?
    C22 C23 C24 C24 . . . 3_656 -0.23(19) ?
    C23 C24 C25 C21 . . . 3_656 179.73(11) ?
    C24 C24 C25 C21 3_656 . . 3_656 -0.36(19) ?
loop_
    _geom_hbond_atom_site_label_D
    _geom_hbond_atom_site_label_H
    _geom_hbond_atom_site_label_A
    _geom_hbond_site_symmetry_A
    _geom_hbond_distance_DH
    _geom_hbond_distance_HA
    _geom_hbond_distance_DA
    _geom_hbond_angle_DHA
    N7 H7N N16 1_655 0.90 2.11 3.0027(13) 175
    N14 H14N N2 1_455 0.90 2.13 3.0305(13) 174
_iucr_refine_instructions_details
;
TITL b71 in P2(1)/c
CELL  1.54184   9.2224  22.8371   8.8760   90.000  117.936   90.000
ZERR     2.00   0.0001   0.0002   0.0001    0.000    0.002    0.000
LATT   1
SYMM  - X, 1/2 + Y, 1/2 - Z
SFAC  C    H    N
UNIT  84   72   16
MERG   2
shel 7 .83
eqiv $1 x+1, y, z
eqiv $2 x-1, y, z
HTAB  N7 N16_$1
HTAB  N14 N2_$2
FMAP   2
PLAN   20
ACTA
BOND   $H
mpla c21 c22 c23 c24 c25
mpla c15 n16 c17 c18 c19 c20 n14
mpla c8 c9 c10 c11 c12 c13
mpla n7 c1 n2 c3 c4 c5 c6
CONF
L.S.   4
TEMP  -143.00
WGHT    0.052900    0.296300
FVAR       5.61400
N2    3    0.872620    0.110609    0.097362    11.00000    0.02016    0.02271 =
         0.03073   -0.00192    0.01306   -0.00034
N7    3    0.665388    0.166483    0.095852    11.00000    0.02024    0.01896 =
         0.03809    0.00101    0.01690   -0.00049
AFIX   3
H7N   2    0.731698    0.196903    0.106872    11.00000   -1.20000
AFIX   0
N14   3    0.064135    0.217132    0.087886    11.00000    0.02157    0.01955 =
         0.04146   -0.00015    0.01844   -0.00026
AFIX   3
H14N  2    0.001535    0.186212    0.082886    11.00000   -1.20000
AFIX   0
N16   3   -0.131090    0.271536    0.114423    11.00000    0.02009    0.02144 =
         0.03291   -0.00035    0.01348    0.00046
C1    1    0.738120    0.112416    0.119940    11.00000    0.01832    0.02097 =
         0.02227   -0.00271    0.00841   -0.00060
C3    1    0.951604    0.059267    0.124096    11.00000    0.02198    0.02755 =
         0.03646   -0.00389    0.01537    0.00187
AFIX  43
H3    2    1.046000    0.057796    0.107333    11.00000   -1.20000
AFIX   0
C4    1    0.905493    0.008518    0.174147    11.00000    0.02776    0.02268 =
         0.03695   -0.00079    0.01349    0.00563
AFIX  43
H4    2    0.965947   -0.026749    0.191637    11.00000   -1.20000
AFIX   0
C5    1    0.766663    0.010955    0.198112    11.00000    0.02748    0.02088 =
         0.02874    0.00006    0.01104   -0.00193
AFIX  43
H5    2    0.731420   -0.022902    0.234066    11.00000   -1.20000
AFIX   0
C6    1    0.680891    0.062588    0.169488    11.00000    0.02079    0.02381 =
         0.02660   -0.00098    0.01184   -0.00125
AFIX  43
H6    2    0.584689    0.064608    0.182909    11.00000   -1.20000
AFIX   0
C8    1    0.515161    0.178210    0.096285    11.00000    0.01884    0.01890 =
         0.02486    0.00416    0.01077    0.00231
C9    1    0.373732    0.146216   -0.005116    11.00000    0.02355    0.01827 =
         0.02363   -0.00030    0.01227    0.00053
AFIX  43
H9    2    0.379107    0.114610   -0.071915    11.00000   -1.20000
AFIX   0
C10   1    0.225254    0.160025   -0.009542    11.00000    0.01915    0.01931 =
         0.02267    0.00152    0.00851   -0.00155
AFIX  43
H10   2    0.130099    0.137806   -0.079474    11.00000   -1.20000
AFIX   0
C11   1    0.214147    0.206114    0.087425    11.00000    0.01970    0.01916 =
         0.02582    0.00341    0.01154    0.00236
C12   1    0.356010    0.238266    0.189074    11.00000    0.02386    0.02107 =
         0.02687   -0.00280    0.01242    0.00133
AFIX  43
H12   2    0.350749    0.269804    0.256139    11.00000   -1.20000
AFIX   0
C13   1    0.504131    0.224556    0.192879    11.00000    0.01919    0.02094 =
         0.02470   -0.00107    0.00813   -0.00196
AFIX  43
H13   2    0.599167    0.246958    0.262006    11.00000   -1.20000
AFIX   0
C15   1   -0.003167    0.271227    0.081074    11.00000    0.01767    0.02211 =
         0.02355   -0.00119    0.00782    0.00032
C17   1   -0.201951    0.323400    0.109519    11.00000    0.02161    0.02576 =
         0.03641   -0.00161    0.01512    0.00225
AFIX  43
H17   2   -0.292251    0.323823    0.133264    11.00000   -1.20000
AFIX   0
C18   1   -0.152716    0.376015    0.072435    11.00000    0.02478    0.02117 =
         0.03126   -0.00047    0.00979    0.00471
AFIX  43
H18   2   -0.205111    0.411704    0.073595    11.00000   -1.20000
AFIX   0
C19   1   -0.023102    0.374853    0.033165    11.00000    0.02504    0.02241 =
         0.02547    0.00186    0.00770   -0.00194
AFIX  43
H19   2    0.012982    0.410016    0.004108    11.00000   -1.20000
AFIX   0
C20   1    0.052388    0.322508    0.036683    11.00000    0.02131    0.02605 =
         0.02759    0.00154    0.01222   -0.00017
AFIX  43
H20   2    0.140509    0.321039    0.009593    11.00000   -1.20000
AFIX   0
C21   1    0.497808    0.092572    0.653509    11.00000    0.05340    0.03691 =
         0.05465   -0.01038    0.04155   -0.01553
AFIX  43
H21   2    0.511264    0.121944    0.734838    11.00000   -1.20000
AFIX   0
C22   1    0.410950    0.105340    0.478432    11.00000    0.03832    0.03214 =
         0.06744    0.01110    0.03782    0.00321
AFIX  43
H22   2    0.365903    0.143283    0.441835    11.00000   -1.20000
AFIX   0
C23   1    0.391176    0.063416    0.360994    11.00000    0.02192    0.04356 =
         0.03556    0.01539    0.01315    0.00092
AFIX  43
H23   2    0.332655    0.072633    0.243024    11.00000   -1.20000
AFIX   0
C24   1    0.456198    0.006409    0.411518    11.00000    0.01861    0.03523 =
         0.02497    0.00409    0.01083   -0.00544
C25   1    0.437336   -0.038392    0.292959    11.00000    0.03498    0.04583 =
         0.02724   -0.00322    0.01778   -0.01537
AFIX  43
H25   2    0.378427   -0.030400    0.174237    11.00000   -1.20000
HKLF    4
REM  b71 in P2(1)/c
REM R1 =  0.0330 for   2671 Fo > 4sig(Fo)  and  0.0372 for all   3020 data
REM    226 parameters refined using      0 restraints
END
WGHT      0.0519      0.3083
REM Highest difference peak  0.171,  deepest hole -0.193,  1-sigma level  0.038
Q1    1  -0.1731  0.2365  0.1174  11.00000  0.05    0.17
Q2    1   0.7206  0.0885  0.1593  11.00000  0.05    0.16
Q3    1   0.4962  0.2098  0.1090  11.00000  0.05    0.15
Q4    1   0.4385  0.1715  0.0213  11.00000  0.05    0.15
Q5    1   0.5190  0.1937  0.1790  11.00000  0.05    0.14
;
