# Supplementary material for: N,N′-Bis(pyridin-2-yl)benzene-1,4-diamine–naphthalene (2/1)
Source: Acta Crystallogr Sect E Struct Rep Online. 2011 Nov 12;67(Pt 12):o3300. doi: 10.1107/S1600536811047519 (PMC3238953; doi:10.1107/S1600536811047519)
Supplement: Supplementary file 2 [file e-67-o3300-Isup2.hkl]

# 
# h,k,l, Fc-squared, Fo-squared, sigma(Fo-squared) and status flag 
# 
data_I
_shelx_title ' b71 in P2(1)/c' 
_shelx_refln_list_code          4 
_shelx_F_calc_maximum      185.36 
_exptl_crystal_F_000       688.00 
_reflns_d_resolution_high  0.8303 
 
loop_ 
 _symmetry_equiv_pos_as_xyz 
 'x, y, z' 
 '-x, y+1/2, -z+1/2' 
 '-x, -y, -z' 
 'x, -y-1/2, z-1/2' 
 
_cell_length_a     9.2224 
_cell_length_b    22.8371 
_cell_length_c     8.8760 
_cell_angle_alpha  90.000 
_cell_angle_beta  117.936 
_cell_angle_gamma  90.000 
 
_shelx_F_squared_multiplier     1.000 
 
loop_ 
 _refln_index_h 
 _refln_index_k 
 _refln_index_l 
 _refln_F_squared_calc 
 _refln_F_squared_meas 
 _refln_F_squared_sigma 
 _refln_observed_status 
   2   0   0     4079.04     3983.46     20.35 o 
   3   0   0        3.55        3.59      1.27 o 
   4   0   0       99.65       97.91      3.96 o 
   5   0   0       17.72       14.81      2.41 o 
   6   0   0      125.67      115.57      7.39 o 
   7   0   0      531.09      504.41      7.28 o 
   8   0   0      297.09      310.05      5.97 o 
   9   0   0       31.05       31.26      1.84 o 
   2   1   0     1965.52     2012.56      9.90 o 
   3   1   0      376.92      366.34      3.59 o 
   4   1   0       71.21       69.71      2.50 o 
   5   1   0      383.27      450.74      7.48 o 
   6   1   0     2190.07     2205.41     26.45 o 
   7   1   0      184.57      186.67      3.40 o 
   8   1   0       54.94       59.42      2.06 o 
   9   1   0      119.77      127.82      3.34 o 
   1   2   0     2657.90     2528.49      7.56 o 
   2   2   0       13.45       13.50      0.93 o 
   3   2   0        3.63        2.26      0.71 o 
   4   2   0       35.73       32.77      1.75 o 
   5   2   0        8.46        8.08      1.84 o 
   6   2   0     1078.92     1150.77     18.19 o 
   7   2   0      417.86      419.70      7.30 o 
   8   2   0      184.13      179.05      4.82 o 
   9   2   0        7.95        8.29      1.47 o 
   1   3   0     3943.49     3558.14     13.08 o 
   2   3   0     2033.03     1906.10      8.96 o 
   3   3   0       47.98       50.05      1.99 o 
   4   3   0     1463.80     1500.28     11.79 o 
   5   3   0      235.63      265.04      6.48 o 
   6   3   0       27.46       30.09      3.73 o 
   7   3   0      294.86      306.94      6.37 o 
   8   3   0       12.99       17.76      2.20 o 
   9   3   0       19.53       19.77      1.78 o 
   0   4   0       26.67       21.18      1.39 o 
   1   4   0       65.76       53.93      1.87 o 
   2   4   0     1305.22     1216.36      9.14 o 
   3   4   0       10.18       15.94      1.24 o 
   4   4   0      131.00      144.21      4.00 o 
   5   4   0      108.63      109.46      4.00 o 
   6   4   0       80.46       82.28      2.69 o 
   7   4   0      128.24      139.23      4.49 o 
   8   4   0       42.23       40.98      2.74 o 
   9   4   0      151.50      157.02      3.92 o 
   1   5   0        0.60        1.51      0.83 o 
   2   5   0      123.33      121.48      3.82 o 
   3   5   0      196.06      164.41      3.77 o 
   4   5   0       21.89       20.58      1.90 o 
   5   5   0      323.61      354.10      7.03 o 
   6   5   0        7.69        9.17      1.57 o 
   7   5   0       31.41       34.30      2.69 o 
   8   5   0        1.60        1.15      1.68 o 
   9   5   0        5.85        7.87      0.89 o 
   0   6   0       53.11       51.77      2.08 o 
   1   6   0       15.88       12.66      1.07 o 
   2   6   0     1754.11     1637.77     10.22 o 
   3   6   0      371.80      390.73      5.83 o 
   4   6   0      499.58      539.55      7.84 o 
   5   6   0       34.29       33.32      2.97 o 
   6   6   0      141.36      144.51      3.92 o 
   7   6   0      532.84      540.42     10.36 o 
   8   6   0      213.30      223.39      5.51 o 
   9   6   0      157.36      165.58      2.20 o 
   1   7   0        0.04        0.91      0.99 o 
   2   7   0     7128.96     7063.98     54.41 o 
   3   7   0       64.94       75.67      2.87 o 
   4   7   0        5.26        3.08      1.56 o 
   5   7   0        5.25        8.31      2.57 o 
   6   7   0       65.46       58.99      1.84 o 
   7   7   0      200.60      207.77      3.68 o 
   8   7   0      385.42      385.26      6.99 o 
   9   7   0      234.96      243.85      2.49 o 
   0   8   0      880.91      841.29     11.93 o 
   1   8   0      358.36      392.04      4.65 o 
   2   8   0       20.03       21.73      1.79 o 
   3   8   0      440.89      465.38      6.86 o 
   4   8   0      386.52      456.11      9.39 o 
   5   8   0        6.97        4.17      2.82 o 
   6   8   0       12.99       11.51      1.85 o 
   7   8   0      620.50      666.63      6.43 o 
   8   8   0      827.07      849.15      7.65 o 
   9   8   0       71.25       68.90      2.64 o 
   1   9   0       43.23       58.92      2.11 o 
   2   9   0     1309.87     1489.77     12.66 o 
   3   9   0      260.25      301.52      5.80 o 
   4   9   0       21.00       24.98      2.33 o 
   5   9   0      231.38      237.76      7.37 o 
   6   9   0        0.06       -0.16      1.30 o 
   7   9   0       10.00        9.51      1.33 o 
   8   9   0      136.83      141.72      3.31 o 
   9   9   0       15.99       20.99      1.67 o 
   0  10   0      321.34      306.81      8.47 o 
   1  10   0      360.88      340.76      4.91 o 
   2  10   0       49.03       54.85      3.06 o 
   3  10   0     2855.55     3016.82     34.62 o 
   4  10   0      662.49      730.51     11.96 o 
   5  10   0      238.00      254.19      8.94 o 
   6  10   0      287.31      289.70      4.32 o 
   7  10   0       10.20       10.22      1.33 o 
   8  10   0        8.06        9.18      1.20 o 
   9  10   0        2.25        1.79      1.08 o 
   1  11   0      467.54      468.04      7.07 o 
   2  11   0      280.73      287.63      5.13 o 
   3  11   0        0.78        2.62      1.78 o 
   4  11   0      103.24       95.69      4.71 o 
   5  11   0       34.46       33.53      2.23 o 
   6  11   0        1.27        1.76      0.85 o 
   7  11   0      785.88      797.71     11.99 o 
   8  11   0       74.64       73.37      2.03 o 
   0  12   0      155.61      184.45      5.63 o 
   1  12   0     1263.12     1394.72     15.66 o 
   2  12   0      115.93      130.29      3.65 o 
   3  12   0        7.61        5.90      2.01 o 
   4  12   0        9.86        9.50      2.97 o 
   5  12   0       64.12       56.12      2.35 o 
   6  12   0       37.76       34.20      1.41 o 
   7  12   0      512.43      533.60      5.70 o 
   8  12   0        0.02        0.42      0.88 o 
   1  13   0      498.73      525.46      9.63 o 
   2  13   0        1.63        3.15      1.88 o 
   3  13   0      121.98      127.22      4.57 o 
   4  13   0       78.88       85.97      5.34 o 
   5  13   0       24.79       26.98      1.53 o 
   6  13   0       59.41       53.44      1.66 o 
   7  13   0      271.63      278.20      4.08 o 
   8  13   0      270.20      267.23      5.21 o 
   0  14   0        6.49        5.47      2.42 o 
   1  14   0      152.40      155.91      4.54 o 
   2  14   0       16.21       22.44      2.28 o 
   3  14   0      116.43      108.07      5.09 o 
   4  14   0        2.33        5.77      1.46 o 
   5  14   0        1.05       -0.03      0.78 o 
   6  14   0       11.05        8.42      0.84 o 
   7  14   0      119.30      121.47      3.09 o 
   8  14   0        0.18        0.37      0.75 o 
   1  15   0      822.59      831.40      9.86 o 
   2  15   0       54.82       45.04      4.00 o 
   3  15   0        0.39       -1.82      1.88 o 
   4  15   0       15.74       19.91      2.74 o 
   5  15   0       75.60       79.27      2.35 o 
   6  15   0        0.76        1.06      0.72 o 
   7  15   0       80.71       87.17      2.25 o 
   8  15   0        0.00        1.23      0.93 o 
   0  16   0      116.19       89.34      4.90 o 
   1  16   0      157.32      161.24      4.53 o 
   2  16   0        5.51        5.02      3.28 o 
   3  16   0       72.97       76.34      2.04 o 
   4  16   0       22.86       26.24      2.34 o 
   5  16   0        0.78        4.52      1.51 o 
   6  16   0        6.95        8.81      0.80 o 
   7  16   0       56.56       49.03      2.55 o 
   1  17   0       15.76       20.36      1.50 o 
   2  17   0      192.18      183.33      3.95 o 
   3  17   0       22.30       21.68      2.29 o 
   4  17   0        2.09        2.27      1.06 o 
   5  17   0      313.53      307.29      6.05 o 
   6  17   0      281.97      248.41      3.07 o 
   7  17   0        3.82        2.34      1.26 o 
   0  18   0     4510.58     4406.06     15.16 o 
   1  18   0      202.41      186.17      2.71 o 
   2  18   0       38.44       43.52      2.52 o 
   3  18   0        5.29        9.21      1.01 o 
   4  18   0       17.66       22.21      1.52 o 
   5  18   0      195.88      182.68      9.80 o 
   6  18   0        0.14        0.60      0.99 o 
   7  18   0        1.86        1.01      0.81 o 
   1  19   0     1289.45     1294.75      6.41 o 
   2  19   0      122.17      113.06      2.33 o 
   3  19   0       54.84       42.46      1.56 o 
   4  19   0       43.85       39.61      1.47 o 
   5  19   0      220.07      229.09      4.69 o 
   6  19   0        2.17        1.45      0.77 o 
   7  19   0        0.01        1.33      0.66 o 
   0  20   0      500.20      501.06      9.54 o 
   1  20   0      384.52      375.80      4.14 o 
   2  20   0      215.07      216.07      3.16 o 
   3  20   0        1.43        0.75      0.90 o 
   4  20   0       88.63       75.51      1.84 o 
   5  20   0       29.47       30.39      1.12 o 
   6  20   0      392.82      363.71      3.61 o 
   1  21   0       29.38       30.30      1.49 o 
   2  21   0      141.09      139.49      2.61 o 
   3  21   0       11.30       12.15      1.26 o 
   4  21   0     1211.96     1135.50      6.06 o 
   5  21   0       11.62        9.02      0.77 o 
   6  21   0        4.50        4.80      0.63 o 
   0  22   0       33.38       36.47      4.44 o 
   1  22   0        1.20        3.37      1.04 o 
   2  22   0     1144.77     1170.66      7.01 o 
   3  22   0      172.66      175.18      2.67 o 
   4  22   0       92.58      100.70      1.99 o 
   5  22   0       75.67       95.01      2.85 o 
   1  23   0       28.87       33.52      1.49 o 
   2  23   0      414.34      434.35      4.19 o 
   3  23   0      181.83      193.04      3.96 o 
   4  23   0       11.43       10.47      1.15 o 
   5  23   0       78.17       85.28      2.07 o 
   0  24   0       90.62      100.40      3.77 o 
   1  24   0       19.05       20.19      1.53 o 
   2  24   0       78.06       84.20      2.02 o 
   3  24   0       74.22       80.74      1.72 o 
   4  24   0       61.00       57.46      1.38 o 
   1  25   0        5.72        4.70      1.12 o 
   2  25   0      133.75      149.28      2.73 o 
   3  25   0        4.67        4.05      0.71 o 
   4  25   0        1.26        0.14      0.64 o 
   0  26   0        0.50        1.18      1.33 o 
   1  26   0        0.28        1.23      0.91 o 
   2  26   0        1.81        1.60      0.83 o 
   3  26   0       23.44       33.56      1.75 o 
   1  27   0       43.62       47.03      1.44 o 
 -10   1   1       41.47       41.17      1.50 o 
  -9   1   1        1.97        2.07      1.26 o 
  -8   1   1      198.91      190.17      4.77 o 
  -7   1   1      170.88      168.43      2.76 o 
  -6   1   1        4.45        6.61      2.46 o 
  -5   1   1      862.89      976.20      9.85 o 
  -4   1   1     2781.92     3001.74     12.81 o 
  -3   1   1     2425.13     2417.65     12.13 o 
  -2   1   1    10154.65     9740.58     39.52 o 
   1   1   1     3814.73     3626.19     16.13 o 
   2   1   1      266.44      264.64      3.66 o 
   3   1   1       21.24       22.68      1.85 o 
   4   1   1     1109.27     1115.10     11.05 o 
   5   1   1      285.25      308.63      6.85 o 
   6   1   1       52.50       48.89      1.81 o 
   7   1   1      342.06      342.00      6.76 o 
   8   1   1        0.01       -0.20      0.89 o 
   9   1   1       30.76       27.60      1.43 o 
 -10   2   1        5.21        4.55      0.67 o 
  -9   2   1        4.32        5.16      1.56 o 
  -8   2   1       58.92       63.89      3.14 o 
  -7   2   1       50.89       57.07      3.83 o 
  -6   2   1      855.57      952.00     17.73 o 
  -5   2   1       85.82      112.53      3.53 o 
  -4   2   1      315.77      357.27      5.70 o 
  -3   2   1     4925.49     4859.40     17.55 o 
  -2   2   1     4460.88     4261.67     13.42 o 
  -1   2   1      211.83      194.27      2.48 o 
   0   2   1     2313.30     2227.81      8.11 o 
   1   2   1       30.26       34.45      1.37 o 
   2   2   1      380.25      356.93      4.22 o 
   3   2   1       11.16        6.57      1.39 o 
   4   2   1      845.65      819.42      9.26 o 
   5   2   1      253.38      275.18      7.09 o 
   6   2   1      252.83      262.70      3.83 o 
   7   2   1       16.34       14.26      1.39 o 
   8   2   1        0.00        1.01      1.45 o 
   9   2   1        1.03        1.15      0.92 o 
 -10   3   1        1.72        4.20      0.66 o 
  -9   3   1        0.16        0.19      0.92 o 
  -8   3   1       37.00       39.52      2.71 o 
  -7   3   1      612.22      642.79      7.79 o 
  -6   3   1      292.75      289.88     11.91 o 
  -5   3   1       94.72      105.52      3.20 o 
  -4   3   1      212.55      221.69      3.20 o 
  -3   3   1     1078.43     1079.88      6.17 o 
  -2   3   1     1755.26     1704.85     11.94 o 
  -1   3   1     4897.72     4574.84     12.09 o 
   0   3   1     1122.92     1097.47      5.68 o 
   1   3   1    14705.83    13426.03     90.80 o 
   2   3   1     5182.10     5051.30     17.89 o 
   3   3   1       61.54       57.43      2.36 o 
   4   3   1       42.21       31.65      2.33 o 
   5   3   1       96.52      107.29      4.70 o 
   6   3   1      285.86      293.33      6.95 o 
   7   3   1       84.80       79.18      2.70 o 
   8   3   1      103.24      104.31      3.64 o 
   9   3   1      136.34      132.49      2.93 o 
 -10   4   1       45.89       45.17      1.11 o 
  -9   4   1       22.93       21.63      1.24 o 
  -8   4   1        6.08        7.35      1.93 o 
  -7   4   1        9.61       10.99      3.22 o 
  -6   4   1      105.64       94.71      5.19 o 
  -5   4   1      419.82      446.88      8.78 o 
  -4   4   1     1694.95     1790.22     23.87 o 
  -3   4   1     1066.37     1053.87      6.90 o 
  -2   4   1      350.17      351.24      3.76 o 
  -1   4   1    17300.90    14146.30    110.02 o 
   0   4   1      177.54      171.09      2.78 o 
   1   4   1      195.10      197.78      6.07 o 
   2   4   1     2010.86     2018.67     14.96 o 
   3   4   1      531.98      586.40      7.03 o 
   4   4   1       15.07       18.31      2.24 o 
   5   4   1       42.00       43.52      3.40 o 
   6   4   1      589.32      585.65     12.32 o 
   7   4   1      452.65      445.91      5.65 o 
   8   4   1        2.21        1.58      1.57 o 
   9   4   1       18.39       18.71      0.85 o 
 -10   5   1      135.24      144.29      1.87 o 
  -9   5   1       21.15       20.51      1.18 o 
  -8   5   1        1.54        4.55      1.76 o 
  -7   5   1      304.54      320.37      5.72 o 
  -6   5   1       15.73       18.18      3.45 o 
  -5   5   1       89.84       89.47      3.97 o 
  -4   5   1       39.12       47.95      2.26 o 
  -3   5   1       19.42       16.95      1.39 o 
  -2   5   1      441.14      379.90      4.22 o 
  -1   5   1      122.53      115.05      2.18 o 
   0   5   1     1580.07     1472.81      7.20 o 
   1   5   1     1721.51     1698.41     14.87 o 
   2   5   1       38.75       36.62      1.77 o 
   3   5   1       15.39       19.24      2.12 o 
   4   5   1      219.38      224.16      6.19 o 
   5   5   1       47.45       42.15      2.96 o 
   6   5   1       37.64       39.53      1.73 o 
   7   5   1      466.80      480.85      5.42 o 
   8   5   1        6.60        8.16      1.71 o 
   9   5   1       24.56       20.39      0.83 o 
 -10   6   1        2.26        4.75      0.56 o 
  -9   6   1        4.42        5.09      0.90 o 
  -8   6   1        8.87       10.84      1.96 o 
  -7   6   1      185.69      197.87      6.88 o 
  -6   6   1      432.21      412.35     10.93 o 
  -5   6   1      158.20      179.90      5.67 o 
  -4   6   1      481.19      475.99      6.50 o 
  -3   6   1      158.67      152.31      3.35 o 
  -2   6   1       13.75       15.90      1.34 o 
  -1   6   1      769.40      775.95      5.97 o 
   0   6   1     1924.89     1847.24      8.18 o 
   1   6   1        0.61        2.07      0.98 o 
   2   6   1     1156.47     1150.93      8.02 o 
   3   6   1       15.27       23.38      2.21 o 
   4   6   1        3.68        1.87      1.79 o 
   5   6   1        2.31        4.22      4.09 o 
   6   6   1        0.55       -0.59      1.39 o 
   7   6   1     1147.75     1188.30     23.15 o 
   8   6   1       81.99       73.85      2.00 o 
   9   6   1      206.19      220.94      2.58 o 
  -9   7   1       27.47       34.96      1.27 o 
  -8   7   1     1113.67     1111.32     12.14 o 
  -7   7   1      661.32      683.35      9.49 o 
  -6   7   1      142.22      150.51      7.49 o 
  -5   7   1       81.19       77.38      4.00 o 
  -4   7   1      619.96      667.92      9.89 o 
  -3   7   1        5.32        3.18      1.20 o 
  -2   7   1     2109.66     2132.88     23.10 o 
  -1   7   1     3673.77     3591.11     15.39 o 
   0   7   1        4.82        6.58      0.94 o 
   1   7   1      403.52      400.81      4.77 o 
   2   7   1       14.12       12.38      1.26 o 
   3   7   1      111.75      147.59      4.25 o 
   4   7   1      323.38      352.21      9.98 o 
   5   7   1       35.69       37.20      3.11 o 
   6   7   1       35.64       37.06      2.13 o 
   7   7   1      203.88      220.25      3.82 o 
   8   7   1      199.48      204.97      3.83 o 
  -9   8   1       41.06       45.20      1.31 o 
  -8   8   1        0.83        1.16      0.88 o 
  -7   8   1      493.07      483.09      6.29 o 
  -6   8   1      120.15      129.49      2.55 o 
  -5   8   1       41.96       41.00      3.32 o 
  -4   8   1      767.77      822.16     11.32 o 
  -3   8   1      357.92      395.18      5.90 o 
  -2   8   1      709.04      693.67      6.61 o 
  -1   8   1       99.11      110.09      3.62 o 
   0   8   1      333.22      358.57      4.25 o 
   1   8   1      105.99      102.84      2.67 o 
   2   8   1      330.60      331.99      5.79 o 
   3   8   1      118.61      117.89      3.98 o 
   4   8   1      623.50      670.77     10.95 o 
   5   8   1       31.10       33.63      1.78 o 
   6   8   1       76.61       80.27      2.52 o 
   7   8   1       95.74       97.87      4.44 o 
   8   8   1       80.46       78.05      2.00 o 
  -9   9   1       83.19      104.55      3.39 o 
  -8   9   1       25.74       24.53      1.58 o 
  -7   9   1      110.50      110.95      4.48 o 
  -6   9   1      619.61      636.82      5.51 o 
  -5   9   1      368.96      343.40     12.49 o 
  -4   9   1      240.06      246.37      6.52 o 
  -3   9   1        8.42        9.83      1.55 o 
  -2   9   1     1157.72     1232.64     11.64 o 
  -1   9   1      586.91      650.52      7.62 o 
   0   9   1     1003.19      986.49      9.27 o 
   1   9   1      573.55      578.58      6.31 o 
   2   9   1      335.32      339.70      5.93 o 
   3   9   1      685.80      751.77      9.78 o 
   4   9   1      672.95      736.03     10.74 o 
   5   9   1        1.68        0.68      1.37 o 
   6   9   1      727.17      713.63      6.86 o 
   7   9   1     1099.52     1130.96      8.93 o 
   8   9   1       12.20       13.78      1.13 o 
  -9  10   1      215.13      238.11      4.73 o 
  -8  10   1       54.73       57.66      1.59 o 
  -7  10   1     1692.93     1697.62      8.04 o 
  -6  10   1      535.51      530.44      5.33 o 
  -5  10   1        0.00        2.16      3.29 o 
  -4  10   1      169.54      193.32      6.06 o 
  -3  10   1     4846.78     5195.72     22.96 o 
  -2  10   1      370.38      378.46      5.69 o 
  -1  10   1      303.87      309.72      3.94 o 
   0  10   1       19.19       19.33      1.48 o 
   1  10   1      491.49      496.04      6.17 o 
   2  10   1       13.86       20.59      2.41 o 
   3  10   1      315.07      338.60      6.86 o 
   4  10   1     1791.98     1849.94     21.33 o 
   5  10   1      125.95      141.18      3.77 o 
   6  10   1        6.23        7.28      1.01 o 
   7  10   1        3.44        4.08      1.21 o 
   8  10   1      123.75      123.46      2.32 o 
  -9  11   1       30.25       42.51      2.15 o 
  -8  11   1      459.69      466.26     11.32 o 
  -7  11   1      989.73     1007.21      8.41 o 
  -6  11   1      363.68      382.26      5.66 o 
  -5  11   1        0.60        0.87      3.52 o 
  -4  11   1       34.28       28.46      3.05 o 
  -3  11   1      619.73      662.40     12.12 o 
  -2  11   1      274.75      294.78      5.32 o 
  -1  11   1       35.63       35.02      2.73 o 
   0  11   1      105.83      114.54      3.01 o 
   1  11   1     1827.90     1894.39     12.53 o 
   2  11   1       11.76        9.00      1.66 o 
   3  11   1      226.84      235.40      5.96 o 
   4  11   1       11.10       10.01      2.97 o 
   5  11   1       14.06       11.51      1.73 o 
   6  11   1      107.94       95.22      2.12 o 
   7  11   1      152.80      154.20      3.12 o 
   8  11   1      159.09      163.51      2.52 o 
  -9  12   1      645.41      692.91      7.08 o 
  -8  12   1      134.70      142.67      4.48 o 
  -7  12   1       37.86       37.41      2.64 o 
  -6  12   1      327.11      334.13      3.54 o 
  -5  12   1       13.48       14.56      1.56 o 
  -4  12   1        0.16        2.72      2.96 o 
  -3  12   1       47.99       37.10      4.17 o 
  -2  12   1        5.60        3.04      1.92 o 
  -1  12   1     3701.67     3956.39     19.45 o 
   0  12   1      170.90      179.01      5.37 o 
   1  12   1        7.93        9.19      1.53 o 
   2  12   1      546.20      549.25      9.86 o 
   3  12   1     1568.28     1729.84     18.23 o 
   4  12   1        3.33        3.54      0.99 o 
   5  12   1       34.31       33.33      1.41 o 
   6  12   1        6.28        4.37      0.95 o 
   7  12   1      563.68      578.40      6.34 o 
   8  12   1      152.21      148.13      3.78 o 
  -9  13   1       45.97       48.46      1.94 o 
  -8  13   1       43.92       45.66      1.69 o 
  -7  13   1      531.69      543.83      5.74 o 
  -6  13   1       82.48       83.37      1.67 o 
  -5  13   1       12.68       10.45      1.74 o 
  -4  13   1        6.16       11.81      3.33 o 
  -3  13   1      470.68      505.29     11.52 o 
  -2  13   1        1.22        1.89      1.88 o 
  -1  13   1       19.38       17.16      1.67 o 
   0  13   1      127.03      129.11      3.46 o 
   1  13   1       48.79       48.44      2.48 o 
   2  13   1       53.49       58.92      3.14 o 
   3  13   1       82.08       84.00      3.81 o 
   4  13   1      114.70      128.16      3.67 o 
   5  13   1      183.15      164.18      2.69 o 
   6  13   1        5.58        5.08      0.94 o 
   7  13   1      140.88      135.39      2.76 o 
   8  13   1      169.64      169.15      4.64 o 
  -8  14   1        1.70        2.93      0.88 o 
  -7  14   1        3.40        4.40      0.86 o 
  -6  14   1        4.23        6.63      0.84 o 
  -5  14   1       25.24       30.83      2.28 o 
  -4  14   1       32.82       50.09      4.32 o 
  -3  14   1        0.29       -0.14      3.99 o 
  -2  14   1       16.98       15.47      2.32 o 
  -1  14   1      369.03      358.45      5.94 o 
   0  14   1        4.35       -0.63      1.73 o 
   1  14   1       31.62       35.85      2.34 o 
   2  14   1        5.29        3.73      2.27 o 
   3  14   1       30.45       34.26      1.90 o 
   4  14   1        0.19        0.02      1.42 o 
   5  14   1       11.44        7.54      1.00 o 
   6  14   1        9.09        6.26      0.92 o 
   7  14   1      371.26      361.49      7.04 o 
  -8  15   1       14.33       11.00      0.99 o 
  -7  15   1       13.74       12.33      1.24 o 
  -6  15   1       64.93       59.16      1.47 o 
  -5  15   1       87.32       86.71      3.41 o 
  -4  15   1       26.61       23.16      2.07 o 
  -3  15   1       24.11       26.29      3.63 o 
  -2  15   1        6.14        6.31      3.21 o 
  -1  15   1       81.64       96.50      3.84 o 
   0  15   1       25.21       14.79      2.20 o 
   1  15   1      616.98      599.11      8.35 o 
   2  15   1       88.57       83.72      3.97 o 
   3  15   1       42.95       46.10      3.13 o 
   4  15   1       37.85       38.61      1.90 o 
   5  15   1       30.61       34.24      1.42 o 
   6  15   1       30.00       26.22      1.24 o 
   7  15   1        1.43        0.15      0.81 o 
  -8  16   1      112.32      112.17      2.82 o 
  -7  16   1       11.80       11.13      1.85 o 
  -6  16   1      256.87      256.86      2.77 o 
  -5  16   1      119.23      112.30      3.95 o 
  -4  16   1       18.58       13.75      1.21 o 
  -3  16   1      330.60      331.16      3.94 o 
  -2  16   1       24.32       20.45      4.50 o 
  -1  16   1       18.17       21.20      3.33 o 
   0  16   1       22.57       18.81      2.76 o 
   1  16   1      819.47      807.69     15.44 o 
   2  16   1      110.73      104.36      3.07 o 
   3  16   1        0.83        1.85      1.67 o 
   4  16   1      139.01      129.60      3.43 o 
   5  16   1      181.26      172.44      2.95 o 
   6  16   1       32.01       29.04      1.60 o 
   7  16   1        5.97        5.40      1.30 o 
  -8  17   1       25.77       27.72      2.14 o 
  -7  17   1       13.33       12.85      1.74 o 
  -6  17   1       41.36       41.81      1.53 o 
  -5  17   1     1704.75     1568.64     13.91 o 
  -4  17   1       43.54       32.59      1.64 o 
  -3  17   1        0.80        0.95      1.25 o 
  -2  17   1       20.66       18.20      1.38 o 
  -1  17   1      728.41      724.05      5.74 o 
   0  17   1      307.83      275.55      4.56 o 
   1  17   1       94.99      104.33      3.05 o 
   2  17   1        3.06        4.94      1.60 o 
   3  17   1        4.12        3.86      1.16 o 
   4  17   1      176.54      170.38      3.56 o 
   5  17   1      151.64      136.62      3.11 o 
   6  17   1        1.80        2.52      0.96 o 
   7  17   1        0.01        0.39      1.05 o 
  -7  18   1       99.02       99.86      2.24 o 
  -6  18   1       37.81       40.92      1.47 o 
  -5  18   1       65.09       57.44      3.06 o 
  -4  18   1       49.09       38.20      1.89 o 
  -3  18   1       21.46       16.11      0.98 o 
  -2  18   1        2.73        3.06      0.78 o 
  -1  18   1      295.25      286.90      3.35 o 
   0  18   1      325.02      309.79      2.91 o 
   1  18   1     1158.35     1158.89     20.20 o 
   2  18   1      168.69      161.30      5.27 o 
   3  18   1        0.31        1.50      1.09 o 
   4  18   1        2.23        4.13      1.30 o 
   5  18   1      654.90      610.09      6.09 o 
   6  18   1       78.33       70.96      3.80 o 
  -7  19   1        3.00        2.51      0.87 o 
  -6  19   1        0.84        0.20      0.70 o 
  -5  19   1      228.58      215.49      3.66 o 
  -4  19   1        1.81        2.68      0.88 o 
  -3  19   1        3.26        2.67      0.79 o 
  -2  19   1      184.41      188.23      2.45 o 
  -1  19   1      385.38      391.89      3.91 o 
   0  19   1     1232.66     1236.98      5.83 o 
   1  19   1     2574.47     2570.92     14.57 o 
   2  19   1       82.39       89.87      2.68 o 
   3  19   1       21.74       21.89      1.60 o 
   4  19   1      101.26       94.51      2.87 o 
   5  19   1       11.81        9.65      1.24 o 
   6  19   1        5.17        4.88      0.70 o 
  -7  20   1        4.09        7.08      0.82 o 
  -6  20   1      309.19      279.89      2.57 o 
  -5  20   1      226.85      231.54      4.19 o 
  -4  20   1       63.56       52.48      1.65 o 
  -3  20   1      116.24      104.22      1.88 o 
  -2  20   1      185.27      195.51      2.53 o 
  -1  20   1      440.80      438.93      6.32 o 
   0  20   1     1647.77     1682.45     13.20 o 
   1  20   1      107.36       98.29      2.26 o 
   2  20   1      141.12      142.61      2.64 o 
   3  20   1      166.53      165.39      2.37 o 
   4  20   1        0.08        0.93      0.91 o 
   5  20   1       17.30       24.17      1.41 o 
   6  20   1        0.35       -0.17      0.71 o 
  -6  21   1        5.57        5.20      0.65 o 
  -5  21   1       11.31       10.49      0.84 o 
  -4  21   1       56.35       51.71      1.57 o 
  -3  21   1        4.88        7.86      0.88 o 
  -2  21   1      118.43      133.20      2.55 o 
  -1  21   1       58.67       61.47      1.91 o 
   0  21   1      151.08      167.78      2.81 o 
   1  21   1       12.05        8.59      1.37 o 
   2  21   1      204.78      207.11      3.11 o 
   3  21   1       24.51       32.53      1.45 o 
   4  21   1      174.10      173.98      2.53 o 
   5  21   1      164.12      188.63      4.10 o 
  -6  22   1       43.97       39.22      0.90 o 
  -5  22   1      394.82      423.75      3.89 o 
  -4  22   1      112.47      112.99      2.02 o 
  -3  22   1       86.05       88.61      1.69 o 
  -2  22   1      115.38      121.21      2.42 o 
  -1  22   1      157.95      168.29      4.25 o 
   0  22   1      447.54      441.57      5.16 o 
   1  22   1       57.20       55.79      1.80 o 
   2  22   1      397.46      432.49      4.26 o 
   3  22   1       14.95       13.65      1.08 o 
   4  22   1        0.02        0.15      0.94 o 
   5  22   1       49.11       45.20      1.70 o 
  -5  23   1       13.62       10.69      0.70 o 
  -4  23   1        7.39        9.14      1.05 o 
  -3  23   1        8.28        9.97      0.99 o 
  -2  23   1      267.27      271.15      5.11 o 
  -1  23   1        8.18        8.38      1.37 o 
   0  23   1      290.82      312.62      3.61 o 
   1  23   1      274.03      287.39      3.62 o 
   2  23   1        1.03        1.16      0.75 o 
   3  23   1        5.07        7.31      0.90 o 
   4  23   1        6.35        7.89      1.00 o 
  -5  24   1        3.20        3.14      0.76 o 
  -4  24   1        7.20        8.80      0.92 o 
  -3  24   1        2.37        2.05      0.77 o 
  -2  24   1       40.32       38.37      1.74 o 
  -1  24   1        5.90        6.92      1.29 o 
   0  24   1       11.74       11.98      1.40 o 
   1  24   1        0.04        0.73      0.87 o 
   2  24   1      162.35      171.04      2.48 o 
   3  24   1       43.50       48.46      1.35 o 
   4  24   1       47.55       40.26      1.05 o 
  -4  25   1        0.37        0.82      0.74 o 
  -3  25   1       11.05       11.19      0.81 o 
  -2  25   1      445.75      485.50      4.72 o 
  -1  25   1        8.14        8.26      1.19 o 
   0  25   1        0.49       -0.45      1.03 o 
   1  25   1       13.13       11.51      0.96 o 
   2  25   1       95.47       95.68      2.16 o 
   3  25   1       10.19       14.11      0.98 o 
  -3  26   1       50.96       38.01      1.36 o 
  -2  26   1      225.35      237.83      3.59 o 
  -1  26   1        3.14        4.17      0.96 o 
   0  26   1        0.57        0.93      0.92 o 
   1  26   1      102.90      112.22      2.28 o 
   2  26   1       18.13       18.72      1.51 o 
  -2  27   1       21.55       13.48      0.68 o 
  -1  27   1        2.05        1.67      0.55 o 
   0  27   1        1.72        1.00      0.79 o 
   1  27   1       10.77       12.10      1.29 o 
 -10   0   2      252.14      222.86      4.75 o 
  -9   0   2      318.91      300.58      4.22 o 
  -8   0   2        3.16        5.22      1.68 o 
  -7   0   2       11.77       14.17      1.79 o 
  -6   0   2     1426.53     1655.48     23.67 o 
  -5   0   2     2322.07     2733.04     19.77 o 
  -4   0   2      296.69      297.52      5.62 o 
  -3   0   2      520.95      590.74      5.32 o 
  -2   0   2      167.60      138.25      1.74 o 
  -1   0   2     3886.11     3549.25     46.96 o 
   0   0   2     5116.38     4874.51     16.85 o 
   1   0   2    34359.42    31322.86    221.97 o 
   2   0   2      267.73      285.62      6.35 o 
   3   0   2     1134.35     1168.60     14.56 o 
   4   0   2      111.10      103.29      5.07 o 
   5   0   2      387.91      383.62      4.53 o 
   6   0   2      497.79      515.17      5.53 o 
   7   0   2       18.98       19.45      2.07 o 
   8   0   2       11.58        7.36      1.22 o 
 -10   1   2        0.64        1.35      0.74 o 
  -9   1   2      182.90      174.76      2.31 o 
  -8   1   2      126.10      122.57      2.78 o 
  -7   1   2       37.58       33.19      1.57 o 
  -6   1   2      180.47      191.45      5.32 o 
  -5   1   2     2860.96     3337.93     29.88 o 
  -4   1   2     1148.83     1203.50     10.21 o 
  -3   1   2     1127.28     1161.82      6.77 o 
  -2   1   2      521.44      509.52      3.89 o 
  -1   1   2      539.36      519.84      6.11 o 
   1   1   2     3027.15     2851.00     16.66 o 
   2   1   2      105.52       99.37      2.80 o 
   3   1   2       30.36       38.17      2.18 o 
   4   1   2       91.72      100.66      3.62 o 
   5   1   2       30.68       31.47      1.32 o 
   6   1   2      982.47     1015.81      5.43 o 
   7   1   2      201.76      205.16      2.79 o 
   8   1   2       14.38       14.19      1.54 o 
 -10   2   2        7.33        5.14      0.83 o 
  -9   2   2        7.03        8.33      1.10 o 
  -8   2   2      145.68      147.55      4.45 o 
  -7   2   2       13.29       12.36      1.87 o 
  -6   2   2       20.10       23.70      2.78 o 
  -5   2   2     2364.23     2697.50     23.03 o 
  -4   2   2      949.06     1051.61      7.24 o 
  -3   2   2     2533.14     2536.29     15.31 o 
  -2   2   2      580.13      589.19     10.25 o 
  -1   2   2     8973.06     7979.78     33.32 o 
   0   2   2     5453.35     5137.48     18.65 o 
   1   2   2        3.24        2.25      1.10 o 
   2   2   2        0.22        1.37      1.42 o 
   3   2   2      349.33      358.39      6.34 o 
   4   2   2        0.87        0.75      2.07 o 
   5   2   2      278.00      287.60      4.05 o 
   6   2   2      549.93      563.00      7.80 o 
   7   2   2        3.79        4.28      0.92 o 
   8   2   2        0.34        0.89      1.19 o 
 -10   3   2      151.96      147.23      2.12 o 
  -9   3   2        4.52        5.46      1.03 o 
  -8   3   2        6.91        7.86      1.90 o 
  -7   3   2      314.47      308.62      5.33 o 
  -6   3   2        3.48        0.41      2.91 o 
  -5   3   2      415.56      470.40      5.81 o 
  -4   3   2      825.19      848.30      7.08 o 
  -3   3   2      667.06      632.56      5.78 o 
  -2   3   2     2229.67     2051.14     13.05 o 
  -1   3   2      145.82      132.37      2.28 o 
   0   3   2      110.90      105.50      2.56 o 
   1   3   2      344.52      340.78      4.72 o 
   2   3   2     3397.25     3390.60     40.71 o 
   3   3   2        1.14        4.05      1.62 o 
   4   3   2       13.85       12.79      2.49 o 
   5   3   2      484.18      489.94      5.40 o 
   6   3   2        8.26        8.47      1.38 o 
   7   3   2       42.56       43.04      1.85 o 
   8   3   2      138.74      135.84      3.51 o 
 -10   4   2        0.19        1.03      0.72 o 
  -9   4   2       17.75       18.41      1.22 o 
  -8   4   2       36.81       31.58      2.59 o 
  -7   4   2       52.19       49.18      5.13 o 
  -6   4   2      453.71      457.52     13.19 o 
  -5   4   2     1424.64     1466.73     13.87 o 
  -4   4   2     1408.44     1550.87     13.04 o 
  -3   4   2      545.05      526.18      5.70 o 
  -2   4   2       17.06       15.02      1.19 o 
  -1   4   2     3850.69     3577.30     18.24 o 
   0   4   2    13100.62    12227.32    119.80 o 
   1   4   2      755.77      733.47      6.97 o 
   2   4   2       86.16       80.05      2.85 o 
   3   4   2        5.56        5.75      1.62 o 
   4   4   2        2.99        4.29      2.65 o 
   5   4   2        6.12        8.43      1.28 o 
   6   4   2       81.82       78.54      2.62 o 
   7   4   2       54.90       53.63      2.01 o 
   8   4   2      241.88      243.43      4.60 o 
 -10   5   2       64.96       76.39      1.53 o 
  -9   5   2      110.73      112.02      2.23 o 
  -8   5   2       17.60       21.41      1.33 o 
  -7   5   2      303.06      290.77      5.89 o 
  -6   5   2      430.63      385.31     11.61 o 
  -5   5   2      460.86      471.09      8.06 o 
  -4   5   2      101.42       92.79      3.93 o 
  -3   5   2       44.79       33.37      2.84 o 
  -2   5   2      312.63      246.84      3.72 o 
  -1   5   2     1646.55     1534.78      7.74 o 
   0   5   2      515.53      501.18      5.26 o 
   1   5   2      234.39      236.50      4.13 o 
   2   5   2     1008.13      991.19      9.80 o 
   3   5   2      132.38      144.80      4.18 o 
   4   5   2        1.10        5.43      2.44 o 
   5   5   2        0.23       -0.44      1.22 o 
   6   5   2      270.32      270.60      4.31 o 
   7   5   2       97.87       97.58      2.56 o 
   8   5   2        2.80        5.19      1.41 o 
 -10   6   2        0.14        0.46      0.65 o 
  -9   6   2        0.54        0.73      0.90 o 
  -8   6   2      931.38      901.15      6.93 o 
  -7   6   2     1482.13     1481.56     21.07 o 
  -6   6   2      254.96      248.40     10.03 o 
  -5   6   2      189.47      168.13      6.11 o 
  -4   6   2       81.80       65.70      3.57 o 
  -3   6   2      362.22      330.75      6.73 o 
  -2   6   2      472.85      455.91      3.89 o 
  -1   6   2     3712.04     3541.52     21.31 o 
   0   6   2     2117.24     2043.90     11.76 o 
   1   6   2      590.58      595.13      7.21 o 
   2   6   2      225.94      221.67      4.62 o 
   3   6   2        6.02        1.74      1.90 o 
   4   6   2       23.99       33.61      3.18 o 
   5   6   2        4.89        5.60      1.60 o 
   6   6   2      203.80      193.92      2.86 o 
   7   6   2       50.21       56.31      2.04 o 
   8   6   2      469.52      455.45      4.89 o 
 -10   7   2        0.83        1.34      0.57 o 
  -9   7   2       39.73       38.27      1.39 o 
  -8   7   2      787.06      796.36      7.81 o 
  -7   7   2      865.67      867.98      8.81 o 
  -6   7   2       90.27       77.87      4.86 o 
  -5   7   2        4.24        3.39      2.46 o 
  -4   7   2       84.93       88.89      4.28 o 
  -3   7   2      116.12      126.57      6.05 o 
  -2   7   2     1172.22     1168.96      7.92 o 
  -1   7   2     2878.55     2932.39     19.82 o 
   0   7   2       48.24       54.90      1.94 o 
   1   7   2      189.64      173.59      3.90 o 
   2   7   2      227.64      242.76      4.51 o 
   3   7   2      270.38      253.55      5.98 o 
   4   7   2      191.54      184.88      5.71 o 
   5   7   2      125.30      139.99      3.24 o 
   6   7   2       14.12       16.00      1.17 o 
   7   7   2      231.78      243.18      3.82 o 
   8   7   2      459.16      466.26      9.37 o 
 -10   8   2       12.81       10.56      1.38 o 
  -9   8   2       93.13      111.79      2.02 o 
  -8   8   2       17.59       16.09      1.51 o 
  -7   8   2     1984.24     1956.14     16.43 o 
  -6   8   2      975.65      938.56     16.21 o 
  -5   8   2        1.08        2.65      2.57 o 
  -4   8   2        1.74        1.38      2.02 o 
  -3   8   2       24.57       16.94      2.65 o 
  -2   8   2     2304.57     2454.56     19.33 o 
  -1   8   2      360.91      370.65      3.93 o 
   0   8   2       15.43       16.39      1.27 o 
   1   8   2       11.58        9.96      1.48 o 
   2   8   2     3626.38     3803.79     35.72 o 
   3   8   2       81.23       80.31      4.40 o 
   4   8   2      313.02      305.51      7.37 o 
   5   8   2      177.58      173.91      4.94 o 
   6   8   2       60.84       59.01      2.15 o 
   7   8   2       56.78       60.23      2.06 o 
   8   8   2       25.15       27.77      1.93 o 
 -10   9   2        1.70        1.77      1.05 o 
  -9   9   2       10.30       13.28      1.24 o 
  -8   9   2      319.60      302.53      4.38 o 
  -7   9   2      827.33      842.43      7.06 o 
  -6   9   2        0.17       -1.03      1.95 o 
  -5   9   2       23.73       30.88      3.43 o 
  -4   9   2       86.65      111.08      7.32 o 
  -3   9   2      236.67      247.26      6.84 o 
  -2   9   2      230.57      227.51      3.77 o 
  -1   9   2       44.32       60.36      1.85 o 
   0   9   2      184.40      164.78      3.32 o 
   1   9   2      178.97      187.33      5.02 o 
   2   9   2      265.39      276.05      5.85 o 
   3   9   2       87.58       83.76      3.75 o 
   4   9   2      899.08      936.42      6.67 o 
   5   9   2       56.88       60.03      1.91 o 
   6   9   2       25.35       28.43      1.37 o 
   7   9   2        8.47        6.92      1.15 o 
   8   9   2        2.32        3.21      0.72 o 
  -9  10   2      102.00       99.52      3.45 o 
  -8  10   2       88.08       84.53      3.30 o 
  -7  10   2      768.22      744.25      4.70 o 
  -6  10   2      367.95      371.06      9.90 o 
  -5  10   2        1.38        4.60      3.21 o 
  -4  10   2        8.26       12.99      2.53 o 
  -3  10   2       24.77       21.19      2.67 o 
  -2  10   2       88.48       96.02      3.01 o 
  -1  10   2      201.53      203.47      3.41 o 
   0  10   2      107.46      118.33      3.83 o 
   1  10   2      104.34      110.06      3.53 o 
   2  10   2      432.63      412.93      9.84 o 
   3  10   2        3.16        6.14      2.38 o 
   4  10   2      191.59      204.81      3.46 o 
   5  10   2        0.39        1.86      0.94 o 
   6  10   2      195.81      213.71      4.56 o 
   7  10   2        2.84        2.45      1.04 o 
  -9  11   2        7.53        6.15      1.51 o 
  -8  11   2      565.55      615.22      7.51 o 
  -7  11   2       78.94       82.61      3.27 o 
  -6  11   2      606.18      592.50      5.41 o 
  -5  11   2        0.15        0.87      3.17 o 
  -4  11   2       72.82       73.66      4.59 o 
  -3  11   2     1793.32     1819.65     19.96 o 
  -2  11   2       19.39        9.46      2.04 o 
  -1  11   2      598.52      642.44      7.68 o 
   0  11   2      418.97      423.81      5.72 o 
   1  11   2      388.34      393.70      9.25 o 
   2  11   2      513.09      495.01      8.22 o 
   3  11   2      304.74      316.68      7.32 o 
   4  11   2        9.73       12.05      2.15 o 
   5  11   2       65.37       54.53      1.73 o 
   6  11   2      318.27      305.71      3.76 o 
   7  11   2        8.35        8.12      1.13 o 
  -9  12   2      165.36      190.66      4.19 o 
  -8  12   2      304.52      309.58      6.09 o 
  -7  12   2      105.40      100.91      2.14 o 
  -6  12   2      140.59      146.19      2.82 o 
  -5  12   2      144.23      127.89      6.71 o 
  -4  12   2      135.80      171.59      8.60 o 
  -3  12   2        0.38        0.00      2.33 o 
  -2  12   2       64.96       72.63      4.41 o 
  -1  12   2     1516.56     1680.59     12.05 o 
   0  12   2       33.20       17.33      1.63 o 
   1  12   2       50.63       62.78      2.92 o 
   2  12   2        0.09        2.72      2.30 o 
   3  12   2       80.16       83.43      4.05 o 
   4  12   2       16.81       19.73      2.27 o 
   5  12   2       33.60       29.98      1.41 o 
   6  12   2       18.28       15.28      1.12 o 
   7  12   2        4.25        6.79      1.24 o 
  -9  13   2        0.59        2.54      1.13 o 
  -8  13   2       16.40       17.11      1.27 o 
  -7  13   2       25.86       31.72      1.38 o 
  -6  13   2        6.53        5.30      0.87 o 
  -5  13   2      445.10      423.69      6.27 o 
  -4  13   2        5.81        5.23      4.89 o 
  -3  13   2      240.35      284.32      8.79 o 
  -2  13   2      545.78      607.20     12.16 o 
  -1  13   2      745.15      788.15     16.62 o 
   0  13   2       92.03       89.56      3.35 o 
   1  13   2      579.00      597.36      8.68 o 
   2  13   2       19.28       11.12      2.69 o 
   3  13   2        7.52        8.48      1.13 o 
   4  13   2       81.05       84.68      2.93 o 
   5  13   2       87.54      104.91      2.26 o 
   6  13   2       28.67       22.33      1.19 o 
   7  13   2      100.03       95.81      2.07 o 
  -9  14   2        0.07        0.71      1.00 o 
  -8  14   2        3.73        3.31      0.91 o 
  -7  14   2        2.57        2.32      0.87 o 
  -6  14   2        0.23        0.90      0.84 o 
  -5  14   2      257.74      262.44      4.29 o 
  -4  14   2      121.42      123.78      7.86 o 
  -3  14   2       36.17       32.01      5.62 o 
  -2  14   2      195.56      177.13      7.15 o 
  -1  14   2       56.92       79.16      4.84 o 
   0  14   2       67.79       63.72      3.11 o 
   1  14   2      364.93      362.96      7.05 o 
   2  14   2      166.43      148.54      5.02 o 
   3  14   2      307.93      325.16      7.88 o 
   4  14   2        2.78        2.72      0.89 o 
   5  14   2       32.37       27.71      1.34 o 
   6  14   2        0.66       -0.15      0.78 o 
   7  14   2        5.16        3.04      0.78 o 
  -8  15   2       88.07       84.52      2.92 o 
  -7  15   2       16.59       18.70      1.12 o 
  -6  15   2      241.60      241.31      4.37 o 
  -5  15   2        0.38        1.05      1.45 o 
  -4  15   2        4.57        3.10      2.33 o 
  -3  15   2        3.09        0.32      3.45 o 
  -2  15   2        0.31        0.68      3.09 o 
  -1  15   2      298.63      307.62     12.34 o 
   0  15   2      231.33      196.84      9.42 o 
   1  15   2      502.23      512.02      9.58 o 
   2  15   2      113.15      115.02      4.56 o 
   3  15   2        2.31        2.50      1.21 o 
   4  15   2       21.31       23.18      1.69 o 
   5  15   2        0.31        0.20      0.84 o 
   6  15   2        2.26        2.06      0.77 o 
   7  15   2      134.40      111.23      2.74 o 
  -8  16   2        0.69        1.65      1.11 o 
  -7  16   2        6.47        7.35      0.91 o 
  -6  16   2       31.81       37.37      1.40 o 
  -5  16   2      470.87      471.73      7.66 o 
  -4  16   2       42.51       52.59      3.97 o 
  -3  16   2      565.87      559.95      4.28 o 
  -2  16   2      177.17      186.09      7.73 o 
  -1  16   2      378.49      350.62     14.96 o 
   0  16   2       20.63       26.00      4.30 o 
   1  16   2      330.67      335.82     10.12 o 
   2  16   2      763.43      754.90      8.84 o 
   3  16   2        7.73        7.59      1.33 o 
   4  16   2      114.37      114.68      2.97 o 
   5  16   2       44.90       46.80      1.99 o 
   6  16   2      132.51      128.25      2.66 o 
  -8  17   2        1.93        1.13      0.77 o 
  -7  17   2        0.09       -0.12      0.89 o 
  -6  17   2        4.74        2.52      1.08 o 
  -5  17   2      348.92      340.48      6.60 o 
  -4  17   2       36.96       33.54      1.41 o 
  -3  17   2       53.74       53.46      1.99 o 
  -2  17   2      209.74      203.09      3.97 o 
  -1  17   2       29.09       33.38      1.35 o 
   0  17   2      501.08      490.26     12.64 o 
   1  17   2        0.54       -0.04      1.12 o 
   2  17   2       89.72       83.66      2.08 o 
   3  17   2        3.21        4.16      1.27 o 
   4  17   2       37.97       37.80      1.91 o 
   5  17   2        1.19        0.84      1.07 o 
   6  17   2       65.70       61.65      1.70 o 
  -8  18   2        0.33        0.45      0.65 o 
  -7  18   2       34.72       35.19      1.28 o 
  -6  18   2       14.48        8.33      1.00 o 
  -5  18   2      182.97      170.27      2.84 o 
  -4  18   2        0.97        0.57      0.88 o 
  -3  18   2       11.88       12.80      0.96 o 
  -2  18   2        9.88       10.79      0.92 o 
  -1  18   2      672.77      645.57      8.62 o 
   0  18   2      133.28      133.20      3.38 o 
   1  18   2     1276.20     1236.17     22.72 o 
   2  18   2        5.76        6.58      1.03 o 
   3  18   2       14.27       12.91      1.41 o 
   4  18   2        4.89        3.19      1.19 o 
   5  18   2        0.44        0.22      0.98 o 
   6  18   2      115.72      102.75      2.90 o 
  -7  19   2        2.26        1.93      0.70 o 
  -6  19   2       91.56       92.64      1.98 o 
  -5  19   2      650.91      612.83      5.69 o 
  -4  19   2       47.41       50.48      1.67 o 
  -3  19   2      119.12      119.16      2.01 o 
  -2  19   2       93.05       85.84      1.83 o 
  -1  19   2      784.43      764.74      6.67 o 
   0  19   2     1855.50     1876.55     26.83 o 
   1  19   2      475.81      462.79      6.08 o 
   2  19   2       29.86       29.86      1.74 o 
   3  19   2        4.82        7.73      1.36 o 
   4  19   2       58.73       54.95      2.07 o 
   5  19   2        5.69        5.80      1.01 o 
  -7  20   2        0.00        0.31      0.62 o 
  -6  20   2       42.47       32.85      1.12 o 
  -5  20   2       91.71       75.05      1.93 o 
  -4  20   2      282.81      245.02      3.17 o 
  -3  20   2      148.09      129.38      2.09 o 
  -2  20   2       19.26       20.89      1.10 o 
  -1  20   2      112.36      115.74      3.58 o 
   0  20   2       37.51       35.59      1.52 o 
   1  20   2     1084.94     1138.27      6.77 o 
   2  20   2      121.41      106.47      2.26 o 
   3  20   2        3.54        1.66      1.08 o 
   4  20   2       34.74       38.28      1.34 o 
   5  20   2       95.88      103.14      2.11 o 
  -7  21   2        1.34        0.98      0.64 o 
  -6  21   2      376.04      356.62      4.45 o 
  -5  21   2       55.08       43.07      1.26 o 
  -4  21   2       10.65       12.59      1.09 o 
  -3  21   2      335.60      311.14      5.49 o 
  -2  21   2      415.20      413.72      4.10 o 
  -1  21   2       27.41       27.48      1.76 o 
   0  21   2      118.59      111.85      2.34 o 
   1  21   2      610.08      608.59      4.30 o 
   2  21   2      494.90      485.13      5.95 o 
   3  21   2       14.39       13.23      1.05 o 
   4  21   2       84.58       80.38      2.12 o 
   5  21   2       14.50       11.82      0.87 o 
  -6  22   2       22.27       22.49      0.97 o 
  -5  22   2        2.92        8.59      0.93 o 
  -4  22   2      214.50      176.56      2.67 o 
  -3  22   2      162.88      165.26      3.40 o 
  -2  22   2        1.80        2.30      1.17 o 
  -1  22   2       99.18       91.23      2.66 o 
   0  22   2       28.03       25.63      1.88 o 
   1  22   2       15.71       12.56      1.18 o 
   2  22   2      186.59      214.97      5.25 o 
   3  22   2      120.41      125.62      2.73 o 
   4  22   2      270.00      256.54      3.55 o 
  -6  23   2       12.11       10.51      0.81 o 
  -5  23   2       30.77       31.88      1.36 o 
  -4  23   2        0.00        0.97      0.93 o 
  -3  23   2      172.93      175.51      2.42 o 
  -2  23   2      209.56      197.88      3.74 o 
  -1  23   2        5.66        3.29      1.20 o 
   0  23   2       70.26       75.98      1.88 o 
   1  23   2      160.68      157.63      2.56 o 
   2  23   2      157.15      166.77      3.16 o 
   3  23   2       17.36       17.72      1.19 o 
   4  23   2      169.86      182.39      3.53 o 
  -5  24   2        1.04        1.94      0.58 o 
  -4  24   2      127.69      126.81      2.88 o 
  -3  24   2        0.20       -0.01      0.66 o 
  -2  24   2        0.09        0.58      1.02 o 
  -1  24   2      153.51      152.42      3.07 o 
   0  24   2       25.05       28.69      1.26 o 
   1  24   2        9.58       16.09      1.08 o 
   2  24   2      114.41      112.75      2.36 o 
   3  24   2       11.50       12.92      0.97 o 
  -4  25   2        0.11        0.39      0.73 o 
  -3  25   2       15.56       16.27      0.85 o 
  -2  25   2      181.35      199.92      2.41 o 
  -1  25   2       10.21       11.63      1.20 o 
   0  25   2       12.88       12.93      1.28 o 
   1  25   2        0.00        0.12      0.81 o 
   2  25   2       44.98       56.52      1.56 o 
  -3  26   2        1.50        3.11      0.72 o 
  -2  26   2      252.02      297.43      3.65 o 
  -1  26   2        5.99        8.87      1.01 o 
   0  26   2        0.43        1.23      1.15 o 
   1  26   2       28.10       33.30      1.86 o 
  -1  27   2       30.40       33.43      1.61 o 
 -10   1   3        2.28        3.57      0.85 o 
  -9   1   3       76.17       67.54      1.59 o 
  -8   1   3       41.96       43.70      1.37 o 
  -7   1   3       12.81       13.63      1.10 o 
  -6   1   3      279.12      290.50     13.28 o 
  -5   1   3      494.96      579.46      6.86 o 
  -4   1   3     1239.48     1361.55      9.16 o 
  -3   1   3     1617.88     1575.18     22.42 o 
  -2   1   3       90.32       77.61      1.87 o 
  -1   1   3     2584.55     2455.66     16.77 o 
   0   1   3     1945.38     1843.63     10.35 o 
   1   1   3     2321.23     2350.85     19.68 o 
   2   1   3        0.07       -1.04      1.62 o 
   3   1   3      189.81      195.58      5.34 o 
   4   1   3       95.87      102.75      5.60 o 
   5   1   3       91.20       92.88      1.85 o 
   6   1   3       14.25       11.94      1.11 o 
   7   1   3        7.57        9.19      1.10 o 
 -10   2   3       14.25       13.50      1.25 o 
  -9   2   3      137.79      134.41      2.35 o 
  -8   2   3       31.55       30.53      1.45 o 
  -7   2   3        0.74        1.52      0.84 o 
  -6   2   3      544.64      561.89     12.84 o 
  -5   2   3      331.29      406.98      6.54 o 
  -4   2   3      446.96      466.77      5.69 o 
  -3   2   3      620.72      647.60      6.45 o 
  -2   2   3      338.36      311.71      3.52 o 
  -1   2   3     5424.30     5317.23     22.76 o 
   0   2   3      895.51      861.01      8.38 o 
   1   2   3       48.01       47.35      2.33 o 
   2   2   3       79.41       83.88      4.13 o 
   3   2   3        0.17        2.63      2.02 o 
   4   2   3       36.39       43.44      3.97 o 
   5   2   3      184.59      182.70      2.46 o 
   6   2   3        6.70        5.80      1.02 o 
   7   2   3       39.15       33.81      1.42 o 
 -10   3   3       81.64       86.34      2.62 o 
  -9   3   3       12.71       10.77      1.27 o 
  -8   3   3      356.26      313.95      3.76 o 
  -7   3   3      325.14      329.04      6.04 o 
  -6   3   3      119.71      114.10      4.94 o 
  -5   3   3        0.67        1.43      1.73 o 
  -4   3   3      456.04      515.81      7.25 o 
  -3   3   3      109.89      119.20      2.44 o 
  -2   3   3       79.62       85.81      1.95 o 
  -1   3   3       40.62       37.97      2.34 o 
   0   3   3      163.30      139.13      3.50 o 
   1   3   3      336.37      340.11      5.59 o 
   2   3   3     3313.63     3510.84     19.99 o 
   3   3   3        8.44        2.19      2.23 o 
   4   3   3       23.39       22.87      2.06 o 
   5   3   3       39.45       40.85      1.58 o 
   6   3   3      372.03      368.78      3.85 o 
   7   3   3      104.37      108.33      3.48 o 
 -10   4   3        2.21        2.62      0.81 o 
  -9   4   3        1.14        1.49      1.00 o 
  -8   4   3       12.92       19.72      1.32 o 
  -7   4   3      245.83      257.52      3.19 o 
  -6   4   3      382.35      358.47      7.30 o 
  -5   4   3      620.13      638.41     13.01 o 
  -4   4   3     1554.09     1648.10     19.18 o 
  -3   4   3      311.26      269.64      3.97 o 
  -2   4   3        8.79        8.53      0.99 o 
  -1   4   3        3.50        4.95      1.01 o 
   0   4   3      273.58      291.16      4.56 o 
   1   4   3     1690.40     1656.42     12.29 o 
   2   4   3      474.07      488.44      9.68 o 
   3   4   3       44.84       49.06      3.17 o 
   4   4   3      147.15      169.85      4.50 o 
   5   4   3       73.39       73.72      2.46 o 
   6   4   3        1.17        1.56      1.17 o 
   7   4   3      208.51      206.09      3.18 o 
 -10   5   3        0.17        0.62      0.77 o 
  -9   5   3       98.64      117.60      2.84 o 
  -8   5   3      454.71      470.53      4.55 o 
  -7   5   3      465.19      469.13      4.24 o 
  -6   5   3      140.55      169.80      5.30 o 
  -5   5   3     2014.26     2081.71     17.45 o 
  -4   5   3      321.77      345.32      7.08 o 
  -3   5   3       57.12       57.76      2.07 o 
  -2   5   3      361.59      356.47      6.11 o 
  -1   5   3     2987.15     2888.59     24.30 o 
   0   5   3       79.17       72.82      4.23 o 
   1   5   3      445.98      455.48      6.61 o 
   2   5   3     1862.68     1889.34     14.91 o 
   3   5   3      159.63      166.02      5.90 o 
   4   5   3        5.15        9.56      1.72 o 
   5   5   3        0.42        1.18      1.24 o 
   6   5   3        2.54        1.49      0.87 o 
   7   5   3      497.95      507.78      5.35 o 
 -10   6   3       41.11       42.19      1.27 o 
  -9   6   3       39.36       33.84      1.42 o 
  -8   6   3      498.74      448.79      4.40 o 
  -7   6   3      223.24      221.89      3.32 o 
  -6   6   3       49.93       56.62      4.48 o 
  -5   6   3      180.22      158.36      5.52 o 
  -4   6   3       29.08       33.69      2.64 o 
  -3   6   3        8.24        5.83      1.15 o 
  -2   6   3     1369.17     1330.93     12.77 o 
  -1   6   3      247.23      247.02      3.05 o 
   0   6   3      375.95      349.46      5.64 o 
   1   6   3       96.37      110.13      3.42 o 
   2   6   3        3.40        7.17      1.77 o 
   3   6   3        1.52        6.07      2.64 o 
   4   6   3       39.99       36.64      2.06 o 
   5   6   3       63.99       66.34      2.70 o 
   6   6   3       15.64       13.56      1.11 o 
   7   6   3       57.42       56.75      1.83 o 
 -10   7   3       46.81       43.75      1.71 o 
  -9   7   3       19.70       16.78      1.16 o 
  -8   7   3       13.93       16.02      1.27 o 
  -7   7   3        5.32        5.61      2.06 o 
  -6   7   3        7.07       12.21      4.13 o 
  -5   7   3      146.57      132.36      5.43 o 
  -4   7   3       42.63       54.43      4.52 o 
  -3   7   3      186.40      191.53      4.80 o 
  -2   7   3      297.56      329.61      6.37 o 
  -1   7   3     1873.56     1914.32     17.84 o 
   0   7   3       29.03       30.91      1.95 o 
   1   7   3       20.12       19.28      1.61 o 
   2   7   3        5.77        6.15      1.85 o 
   3   7   3      171.02      168.61      5.43 o 
   4   7   3       95.60      102.08      4.77 o 
   5   7   3       32.14       41.32      2.01 o 
   6   7   3      215.08      225.01      3.22 o 
   7   7   3      282.75      289.50      3.61 o 
 -10   8   3       11.41        9.47      1.00 o 
  -9   8   3       38.99       42.02      1.86 o 
  -8   8   3      333.64      324.85      7.12 o 
  -7   8   3      734.46      720.33     12.30 o 
  -6   8   3      308.72      307.39      8.78 o 
  -5   8   3        3.53        4.57      2.53 o 
  -4   8   3        1.28        0.85      2.09 o 
  -3   8   3        4.07        4.00      1.91 o 
  -2   8   3     1530.09     1622.43     23.30 o 
  -1   8   3     3576.09     3884.03     33.53 o 
   0   8   3       29.20       32.32      1.73 o 
   1   8   3       19.79       22.15      1.79 o 
   2   8   3      273.16      276.50      6.28 o 
   3   8   3       73.06       77.91      3.93 o 
   4   8   3        0.32        3.17      1.16 o 
   5   8   3      163.68      156.35      3.41 o 
   6   8   3      822.14      776.79      5.41 o 
   7   8   3        1.42        5.47      0.98 o 
 -10   9   3       23.58       26.05      1.77 o 
  -9   9   3       16.25       14.44      1.36 o 
  -8   9   3      742.56      739.98      6.96 o 
  -7   9   3     1125.92     1100.04     10.63 o 
  -6   9   3      710.50      681.76      7.17 o 
  -5   9   3       16.43       24.22      3.04 o 
  -4   9   3       40.22       61.75      4.02 o 
  -3   9   3     2075.71     2223.32     20.64 o 
  -2   9   3      406.51      425.31      7.77 o 
  -1   9   3     1478.78     1552.57     22.99 o 
   0   9   3     1762.65     1897.30     12.96 o 
   1   9   3       60.79       45.49      2.36 o 
   2   9   3        5.13        5.55      2.55 o 
   3   9   3      161.44      160.00      5.43 o 
   4   9   3      106.15      123.85      3.51 o 
   5   9   3      724.87      748.13      7.50 o 
   6   9   3       67.87       73.08      2.57 o 
   7   9   3      104.06      111.95      2.21 o 
 -10  10   3        8.51       13.76      1.48 o 
  -9  10   3       36.42       43.55      2.61 o 
  -8  10   3      746.81      747.92      6.63 o 
  -7  10   3      106.45      103.64      2.17 o 
  -6  10   3     1746.18     1713.76     13.38 o 
  -5  10   3      165.07      159.70     10.03 o 
  -4  10   3        1.79       -0.61      2.51 o 
  -3  10   3        0.32       -1.54      2.02 o 
  -2  10   3     2213.66     2392.04     42.43 o 
  -1  10   3       96.32       91.34      6.46 o 
   0  10   3      273.76      261.80      6.08 o 
   1  10   3        2.58        1.79      1.76 o 
   2  10   3       18.22       20.71      2.55 o 
   3  10   3       97.45       97.74      2.80 o 
   4  10   3       19.38       22.07      1.57 o 
   5  10   3      150.52      153.26      3.35 o 
   6  10   3      410.32      414.50      3.85 o 
   7  10   3       21.42       19.58      1.11 o 
 -10  11   3       20.26       24.49      1.58 o 
  -9  11   3      202.48      197.57      4.67 o 
  -8  11   3       71.81       78.83      2.33 o 
  -7  11   3      188.97      182.62      3.54 o 
  -6  11   3      942.67      930.39      8.22 o 
  -5  11   3       13.16       11.66      3.43 o 
  -4  11   3        4.13        1.06      4.04 o 
  -3  11   3      313.75      318.40      8.68 o 
  -2  11   3      205.11      234.66      8.91 o 
  -1  11   3      331.81      336.05     11.10 o 
   0  11   3       52.00       58.26      3.79 o 
   1  11   3        9.89        6.86      2.16 o 
   2  11   3      481.73      461.31      8.42 o 
   3  11   3      101.06      102.11      3.08 o 
   4  11   3      974.88     1003.02      6.57 o 
   5  11   3       93.67       89.84      2.12 o 
   6  11   3      176.61      160.57      2.41 o 
   7  11   3        3.31        2.67      0.76 o 
  -9  12   3        1.77        2.70      1.36 o 
  -8  12   3     1224.10     1241.33     12.10 o 
  -7  12   3      899.05      886.04      7.63 o 
  -6  12   3     1242.61     1213.76      7.90 o 
  -5  12   3       25.10       22.48      1.45 o 
  -4  12   3        0.33        1.63      3.23 o 
  -3  12   3        0.90        4.27      2.82 o 
  -2  12   3      340.78      340.47     14.31 o 
  -1  12   3        4.56        6.48      2.57 o 
   0  12   3      583.45      597.67     12.04 o 
   1  12   3      240.48      207.75      6.05 o 
   2  12   3      597.36      573.33      9.56 o 
   3  12   3      418.39      415.48      3.78 o 
   4  12   3        0.51       -0.03      0.90 o 
   5  12   3       66.76       67.41      1.85 o 
   6  12   3        6.54        8.47      0.92 o 
  -9  13   3        6.32        8.99      1.46 o 
  -8  13   3      110.61      111.86      3.80 o 
  -7  13   3        0.19        1.18      1.10 o 
  -6  13   3      823.49      804.83      5.55 o 
  -5  13   3      808.31      786.58      9.78 o 
  -4  13   3       52.59       48.06      4.08 o 
  -3  13   3      332.83      363.67     10.11 o 
  -2  13   3       22.08       18.79      3.02 o 
  -1  13   3      403.26      410.11     12.90 o 
   0  13   3      103.42       94.42      5.28 o 
   1  13   3        2.30        3.88      3.75 o 
   2  13   3      110.91      104.37      4.26 o 
   3  13   3      157.55      159.78      2.58 o 
   4  13   3        6.15        6.10      0.97 o 
   5  13   3        1.75        1.73      0.90 o 
   6  13   3       82.34       92.40      1.94 o 
  -9  14   3        6.29        7.01      0.91 o 
  -8  14   3        2.67        1.34      1.36 o 
  -7  14   3      163.94      161.93      3.28 o 
  -6  14   3       29.88       31.59      1.15 o 
  -5  14   3      251.90      238.10      2.90 o 
  -4  14   3        1.64        4.45      1.20 o 
  -3  14   3      590.35      638.58     22.98 o 
  -2  14   3       39.66       49.91      3.70 o 
  -1  14   3       61.55       66.88      5.79 o 
   0  14   3      309.36      298.52     14.87 o 
   1  14   3      180.99      170.08      3.13 o 
   2  14   3       21.68       18.85      3.36 o 
   3  14   3       44.39       44.61      2.03 o 
   4  14   3      383.19      375.60      3.98 o 
   5  14   3       11.86        8.79      1.00 o 
   6  14   3       13.62       13.61      0.93 o 
  -9  15   3       52.23       59.69      1.51 o 
  -8  15   3       13.56       13.81      1.51 o 
  -7  15   3       17.37       17.96      1.40 o 
  -6  15   3        1.01        1.80      0.70 o 
  -5  15   3       66.64       57.64      2.13 o 
  -4  15   3      341.25      344.54      6.65 o 
  -3  15   3      190.52      201.60      4.59 o 
  -2  15   3       34.17       42.79      4.29 o 
  -1  15   3        0.00       -0.47      4.65 o 
   0  15   3       96.84       86.48      4.45 o 
   1  15   3     1218.62     1236.11      8.39 o 
   2  15   3      237.75      233.43      3.92 o 
   3  15   3       25.61       22.48      1.63 o 
   4  15   3       26.00       25.56      1.29 o 
   5  15   3        0.25        1.21      1.01 o 
   6  15   3        4.13        4.14      0.79 o 
  -8  16   3        7.80        5.63      0.96 o 
  -7  16   3        4.57        4.80      0.89 o 
  -6  16   3       46.21       46.17      1.18 o 
  -5  16   3      497.13      465.15      6.33 o 
  -4  16   3       58.06       56.72      2.05 o 
  -3  16   3      388.48      356.57      5.22 o 
  -2  16   3       91.05       94.12      2.96 o 
  -1  16   3        1.38        2.11      1.56 o 
   0  16   3        8.07        9.15      1.24 o 
   1  16   3      621.02      641.27      7.60 o 
   2  16   3        0.03        0.39      1.10 o 
   3  16   3      156.45      160.74      3.42 o 
   4  16   3        9.31       10.88      1.34 o 
   5  16   3      100.84       91.64      2.26 o 
   6  16   3       86.63       99.89      2.68 o 
  -8  17   3        6.70        6.02      1.44 o 
  -7  17   3       99.18      102.62      2.09 o 
  -6  17   3      145.79      150.69      2.21 o 
  -5  17   3        2.17        3.94      0.99 o 
  -4  17   3      456.62      380.56      5.02 o 
  -3  17   3      107.79      101.34      2.57 o 
  -2  17   3       93.86       88.70      2.55 o 
  -1  17   3        0.08        1.35      1.05 o 
   0  17   3     1409.63     1392.35      9.42 o 
   1  17   3       69.57       65.94      1.84 o 
   2  17   3       66.34       63.98      2.26 o 
   3  17   3      167.16      167.67      3.40 o 
   4  17   3       89.30       93.67      3.09 o 
   5  17   3      143.79      136.17      2.55 o 
  -8  18   3        3.35        4.04      0.74 o 
  -7  18   3        3.77        3.07      0.83 o 
  -6  18   3       50.50       55.72      1.42 o 
  -5  18   3      646.56      619.05      6.47 o 
  -4  18   3        9.04       13.94      0.99 o 
  -3  18   3       29.30       27.25      1.15 o 
  -2  18   3       79.37       66.14      2.30 o 
  -1  18   3      630.71      613.57      9.08 o 
   0  18   3      691.05      691.02     20.86 o 
   1  18   3      506.63      508.70      6.99 o 
   2  18   3       55.90       50.82      2.07 o 
   3  18   3        4.91        7.37      1.49 o 
   4  18   3        7.34        9.90      1.20 o 
   5  18   3       11.99       15.62      1.05 o 
  -8  19   3       17.18       25.12      3.17 o 
  -7  19   3       44.95       49.62      1.88 o 
  -6  19   3      210.68      196.46      2.74 o 
  -5  19   3      404.73      370.07      3.76 o 
  -4  19   3       10.00        7.19      0.90 o 
  -3  19   3       93.59       93.33      2.07 o 
  -2  19   3       33.75       29.46      1.40 o 
  -1  19   3       75.46       72.09      3.57 o 
   0  19   3        0.90        2.52      1.23 o 
   1  19   3        9.15       11.34      1.48 o 
   2  19   3      123.50      123.65      2.28 o 
   3  19   3        0.01        0.56      1.07 o 
   4  19   3       40.52       45.27      1.69 o 
   5  19   3       15.38       18.04      0.98 o 
  -7  20   3        1.40        2.51      0.70 o 
  -6  20   3        1.78        5.00      1.15 o 
  -5  20   3       56.29       44.40      1.56 o 
  -4  20   3      165.80      157.34      2.59 o 
  -3  20   3       58.16       57.48      2.05 o 
  -2  20   3        0.06        0.17      0.93 o 
  -1  20   3      235.58      245.10      4.43 o 
   0  20   3      778.57      788.37     11.49 o 
   1  20   3     1123.36     1129.75     11.49 o 
   2  20   3        0.99        0.72      0.80 o 
   3  20   3       33.19       31.77      1.53 o 
   4  20   3        2.02        1.92      0.86 o 
  -7  21   3        2.24        1.94      0.70 o 
  -6  21   3        8.15        6.24      1.04 o 
  -5  21   3       86.58       78.66      2.53 o 
  -4  21   3       36.25       32.82      1.89 o 
  -3  21   3       11.67       11.54      0.93 o 
  -2  21   3        1.25        2.07      0.84 o 
  -1  21   3        7.43        5.37      1.31 o 
   0  21   3       59.43       63.02      2.69 o 
   1  21   3       13.11       13.06      1.89 o 
   2  21   3      161.81      181.60      4.61 o 
   3  21   3       18.64       27.04      2.10 o 
   4  21   3        2.51        3.18      1.13 o 
  -6  22   3        0.20        0.99      0.82 o 
  -5  22   3        0.70        0.62      0.75 o 
  -4  22   3       13.63        7.64      1.17 o 
  -3  22   3      116.44      104.20      1.76 o 
  -2  22   3        0.28        0.86      0.81 o 
  -1  22   3        7.08        7.16      1.30 o 
   0  22   3        0.03        0.91      0.90 o 
   1  22   3      256.76      276.76      3.91 o 
   2  22   3       24.62       25.98      1.44 o 
   3  22   3       15.02       16.93      1.10 o 
  -6  23   3        7.27       12.02      0.73 o 
  -5  23   3        4.18        2.07      0.67 o 
  -4  23   3        1.42        2.01      0.76 o 
  -3  23   3        3.63        3.52      0.78 o 
  -2  23   3       53.37       63.19      1.59 o 
  -1  23   3        7.95        7.60      1.27 o 
   0  23   3        9.62        8.73      1.09 o 
   1  23   3      282.08      294.29      8.16 o 
   2  23   3      318.05      352.67      3.85 o 
   3  23   3        0.03        0.50      0.70 o 
  -5  24   3        5.09        4.05      0.71 o 
  -4  24   3        7.14        8.07      0.96 o 
  -3  24   3       12.25       10.70      0.82 o 
  -2  24   3      324.83      344.10      7.52 o 
  -1  24   3       24.95       23.40      1.42 o 
   0  24   3       26.00       28.09      2.11 o 
   1  24   3       33.94       31.70      1.06 o 
   2  24   3       52.49       47.97      1.42 o 
  -4  25   3       69.46       63.36      1.52 o 
  -3  25   3        7.93        3.02      0.99 o 
  -2  25   3       90.41       88.90      1.63 o 
  -1  25   3       21.59       20.97      1.16 o 
   0  25   3       20.95       16.08      1.27 o 
   1  25   3       19.05       21.53      2.50 o 
  -3  26   3       10.88        8.94      1.17 o 
  -2  26   3      316.27      327.15      4.41 o 
  -1  26   3       72.36       76.17      2.20 o 
   0  26   3       38.15       36.38      1.05 o 
 -11   0   4        0.01        1.57      1.07 o 
 -10   0   4        2.44        2.57      0.80 o 
  -9   0   4      618.00      525.46     19.46 o 
  -8   0   4      111.48       90.33      2.03 o 
  -7   0   4       17.36       16.62      1.36 o 
  -6   0   4       17.29       13.50      5.02 o 
  -5   0   4     7765.59     8746.25     76.11 o 
  -4   0   4      499.40      543.00     18.16 o 
  -3   0   4      438.85      445.19     11.48 o 
  -2   0   4      271.31      257.96      5.61 o 
  -1   0   4      711.98      638.18      9.52 o 
   0   0   4     4266.52     4341.39     38.28 o 
   1   0   4       78.34       65.00      4.99 o 
   2   0   4       63.35       76.78      9.25 o 
   3   0   4      369.23      407.43      6.07 o 
   4   0   4       72.45       69.72      2.61 o 
   5   0   4       12.00       10.31      2.73 o 
   6   0   4      183.16      201.05      4.54 o 
   7   0   4        5.31        4.24      0.89 o 
 -11   1   4       30.40       42.50      1.49 o 
 -10   1   4      106.15       92.59      1.62 o 
  -9   1   4       71.02       58.18      1.80 o 
  -8   1   4       13.42       14.63      0.81 o 
  -7   1   4      113.21      100.85      2.10 o 
  -6   1   4       98.50      128.87     10.40 o 
  -5   1   4      918.12      950.22     37.08 o 
  -4   1   4      113.49      121.99      4.37 o 
  -3   1   4       23.48       20.44      1.21 o 
  -2   1   4        7.37        5.72      1.20 o 
  -1   1   4      125.76      131.23      3.12 o 
   0   1   4     1382.89     1305.02     16.22 o 
   1   1   4     8839.83     8717.87     42.54 o 
   2   1   4       92.83       86.61      6.98 o 
   3   1   4       11.71       14.63      1.21 o 
   4   1   4       20.97       18.98      1.03 o 
   5   1   4        4.33        4.24      1.04 o 
   6   1   4        1.83        3.22      1.04 o 
   7   1   4       14.26       13.77      1.16 o 
 -11   2   4        5.17       15.50      1.00 o 
 -10   2   4      164.35      151.59      2.02 o 
  -9   2   4      196.70      163.44      2.53 o 
  -8   2   4       47.20       38.00      1.15 o 
  -7   2   4        4.23        5.29      0.78 o 
  -6   2   4       15.88       13.74      5.48 o 
  -5   2   4      340.08      371.16     28.24 o 
  -4   2   4       98.28       92.66      4.01 o 
  -3   2   4      264.53      263.35      4.70 o 
  -2   2   4     1408.28     1352.56     17.19 o 
  -1   2   4     1978.46     1958.98     12.77 o 
   0   2   4       48.42       40.16      2.52 o 
   1   2   4      123.74      115.44      5.26 o 
   2   2   4       34.38       36.89      3.34 o 
   3   2   4       60.20       66.49      1.61 o 
   4   2   4        1.25        1.08      0.75 o 
   5   2   4      120.64      125.62      2.44 o 
   6   2   4       36.81       36.24      1.61 o 
   7   2   4       56.13       54.46      1.94 o 
 -10   3   4       36.46       34.79      1.33 o 
  -9   3   4       28.46       22.29      1.12 o 
  -8   3   4      237.79      213.58      2.35 o 
  -7   3   4        0.93        1.08      0.73 o 
  -6   3   4       38.60       42.86      6.78 o 
  -5   3   4      356.32      410.95     10.58 o 
  -4   3   4     1251.59     1380.90     15.94 o 
  -3   3   4       21.25       17.12      1.47 o 
  -2   3   4      189.75      183.51      4.38 o 
  -1   3   4      390.47      370.69      7.75 o 
   0   3   4      286.47      326.66      6.32 o 
   1   3   4      176.12      188.23      5.47 o 
   2   3   4        3.27        3.67      2.27 o 
   3   3   4      139.98      141.93      1.98 o 
   4   3   4        1.83        1.93      0.87 o 
   5   3   4        7.14        7.81      1.08 o 
   6   3   4       70.11       64.69      3.00 o 
   7   3   4        5.15        3.18      1.00 o 
 -10   4   4       39.47       30.89      1.37 o 
  -9   4   4       61.83       55.68      1.28 o 
  -8   4   4       29.55       33.21      1.53 o 
  -7   4   4       48.60       53.34      1.41 o 
  -6   4   4      106.61      112.13      9.34 o 
  -5   4   4      193.40      206.73      8.05 o 
  -4   4   4       42.63       44.17      2.22 o 
  -3   4   4       17.68       16.21      1.57 o 
  -2   4   4       47.42       56.19      2.37 o 
  -1   4   4      479.43      495.08     17.07 o 
   0   4   4      295.25      306.30      6.76 o 
   1   4   4     2029.72     1872.74     16.53 o 
   2   4   4     1743.63     1759.20     22.37 o 
   3   4   4      136.77      139.97      2.88 o 
   4   4   4       19.83       19.56      1.50 o 
   5   4   4      255.64      261.31      4.29 o 
   6   4   4        0.44        0.41      1.07 o 
   7   4   4       37.37       36.59      1.70 o 
 -10   5   4        0.96        1.07      0.79 o 
  -9   5   4       33.36       37.60      1.26 o 
  -8   5   4       31.83       21.76      1.35 o 
  -7   5   4        5.07        5.69      0.71 o 
  -6   5   4        8.36       10.39      4.39 o 
  -5   5   4      621.91      638.24      9.14 o 
  -4   5   4      504.31      512.01      9.89 o 
  -3   5   4       31.32       39.78      2.22 o 
  -2   5   4      964.51     1028.85     12.11 o 
  -1   5   4     3783.80     3772.25     30.49 o 
   0   5   4     1878.13     1916.95     17.61 o 
   1   5   4       30.71       30.55      2.26 o 
   2   5   4      239.15      236.95      6.59 o 
   3   5   4       23.07       23.55      1.51 o 
   4   5   4      164.23      176.49      3.44 o 
   5   5   4       79.99       81.58      2.58 o 
   6   5   4      349.79      361.41      4.53 o 
 -10   6   4       10.13       13.91      0.97 o 
  -9   6   4       48.60       46.52      1.45 o 
  -8   6   4      646.10      602.87      5.74 o 
  -7   6   4      440.82      432.08      3.09 o 
  -6   6   4        2.97        3.40      4.44 o 
  -5   6   4       23.01       22.42      2.66 o 
  -4   6   4       14.82       15.38      2.15 o 
  -3   6   4      153.13      162.38      4.20 o 
  -2   6   4      625.81      599.07      9.59 o 
  -1   6   4     1188.82     1152.47     17.23 o 
   0   6   4      613.25      635.52      7.87 o 
   1   6   4      240.01      227.00      5.99 o 
   2   6   4      373.52      369.33      7.53 o 
   3   6   4        0.51        1.98      1.21 o 
   4   6   4       54.74       46.07      1.97 o 
   5   6   4       18.98       19.18      1.66 o 
   6   6   4      206.62      210.60      3.37 o 
 -10   7   4       62.77       53.13      1.35 o 
  -9   7   4      118.41      101.26      2.00 o 
  -8   7   4      257.76      251.04      3.31 o 
  -7   7   4     3729.29     3636.84     12.04 o 
  -6   7   4      216.08      178.03      8.70 o 
  -5   7   4      192.47      169.33      5.89 o 
  -4   7   4      179.32      192.39      6.02 o 
  -3   7   4      422.43      398.35      8.20 o 
  -2   7   4       57.63       66.64      3.52 o 
  -1   7   4      973.81      919.88     15.80 o 
   0   7   4        3.31        0.55      1.56 o 
   1   7   4      613.14      608.43      7.92 o 
   2   7   4        7.86        4.52      2.77 o 
   3   7   4        1.02        0.53      1.30 o 
   4   7   4      110.19      105.22      2.74 o 
   5   7   4        4.03        4.44      1.28 o 
   6   7   4      374.41      370.23      4.30 o 
 -10   8   4       54.65       47.90      2.02 o 
  -9   8   4      302.06      305.06      3.74 o 
  -8   8   4      410.81      397.68      5.13 o 
  -7   8   4     1289.34     1258.21      8.73 o 
  -6   8   4       72.79       73.05      2.13 o 
  -5   8   4     1003.69      887.05     20.27 o 
  -4   8   4       50.05       50.59      3.53 o 
  -3   8   4       13.22       18.60      2.31 o 
  -2   8   4      217.60      222.55      6.31 o 
  -1   8   4     1668.62     1639.14     18.00 o 
   0   8   4      404.23      381.10      9.21 o 
   1   8   4       20.43       22.27      2.31 o 
   2   8   4        0.32       -2.90      2.95 o 
   3   8   4      859.07      861.65     11.57 o 
   4   8   4       13.71       12.62      1.15 o 
   5   8   4       50.45       52.64      1.96 o 
   6   8   4       29.78       35.12      1.56 o 
 -10   9   4       76.74       78.17      2.79 o 
  -9   9   4       70.84       71.07      1.74 o 
  -8   9   4       61.73       62.88      2.61 o 
  -7   9   4     1188.83     1180.71      8.61 o 
  -6   9   4      102.06       99.91      1.69 o 
  -5   9   4      127.96      126.52      5.63 o 
  -4   9   4        0.14        0.02      2.73 o 
  -3   9   4       53.31       75.13      5.04 o 
  -2   9   4       51.72       43.32      3.23 o 
  -1   9   4        1.76        4.23      2.41 o 
   0   9   4      394.35      377.69     12.84 o 
   1   9   4      162.16      153.84      5.30 o 
   2   9   4        3.84        5.25      1.01 o 
   3   9   4       11.33       11.72      2.41 o 
   4   9   4        3.31        3.14      1.22 o 
   5   9   4       94.76      111.64      2.90 o 
   6   9   4      148.35      163.57      2.89 o 
 -10  10   4        0.15       -0.61      1.12 o 
  -9  10   4       26.78       23.64      1.14 o 
  -8  10   4      672.21      680.16      6.39 o 
  -7  10   4        5.96        5.55      0.96 o 
  -6  10   4      761.03      730.25      5.98 o 
  -5  10   4       14.60       21.42      3.80 o 
  -4  10   4        8.74        3.96      2.85 o 
  -3  10   4      126.47      124.16      4.76 o 
  -2  10   4      535.65      576.35     14.28 o 
  -1  10   4      381.31      364.58      9.15 o 
   0  10   4      435.49      417.21      9.99 o 
   1  10   4        4.76        3.55      4.26 o 
   2  10   4       10.75       11.93      1.57 o 
   3  10   4      504.63      493.32      5.52 o 
   4  10   4      179.30      180.90      3.57 o 
   5  10   4        2.78        3.26      0.92 o 
   6  10   4       78.95       89.82      2.75 o 
 -10  11   4       14.68       15.02      1.41 o 
  -9  11   4        0.34        1.06      0.91 o 
  -8  11   4      268.91      280.14      6.08 o 
  -7  11   4      682.81      669.35      5.18 o 
  -6  11   4     1065.57     1070.51      7.30 o 
  -5  11   4       75.89       66.88      2.08 o 
  -4  11   4       10.16        9.15      5.55 o 
  -3  11   4        1.88        1.07      2.62 o 
  -2  11   4      130.83      124.52     10.36 o 
  -1  11   4      838.08      860.78     14.28 o 
   0  11   4      130.86      121.27      5.62 o 
   1  11   4       27.78       29.50      5.04 o 
   2  11   4       82.62       81.32      2.81 o 
   3  11   4       20.68       23.45      1.28 o 
   4  11   4       68.23       70.09      1.95 o 
   5  11   4       28.50       31.42      1.31 o 
   6  11   4       44.26       41.61      1.42 o 
  -9  12   4        0.07        0.15      0.70 o 
  -8  12   4      434.15      463.87      7.57 o 
  -7  12   4      171.42      174.40      4.65 o 
  -6  12   4      587.34      582.07      5.43 o 
  -5  12   4        0.63        1.22      0.70 o 
  -4  12   4       58.96       58.13      4.75 o 
  -3  12   4        0.59        1.15      2.85 o 
  -2  12   4       47.74       44.51      4.62 o 
  -1  12   4      316.73      334.66     13.66 o 
   0  12   4        0.33        2.15      3.63 o 
   1  12   4      562.77      536.48      6.63 o 
   2  12   4     1280.84     1276.73     12.22 o 
   3  12   4        0.75        1.17      0.79 o 
   4  12   4       34.95       28.46      1.38 o 
   5  12   4       38.85       30.13      1.26 o 
   6  12   4       72.44       63.14      1.55 o 
  -9  13   4       20.42       20.20      1.00 o 
  -8  13   4        2.13        2.53      1.11 o 
  -7  13   4        2.79        3.13      0.88 o 
  -6  13   4       42.96       41.82      1.33 o 
  -5  13   4      558.40      555.09      3.80 o 
  -4  13   4       19.96       23.93      1.19 o 
  -3  13   4       29.28       31.98      3.67 o 
  -2  13   4       38.78       38.66      4.65 o 
  -1  13   4      898.20     1030.31     21.72 o 
   0  13   4      144.26      154.69     23.99 o 
   1  13   4       33.71       30.86      1.80 o 
   2  13   4       28.53       26.15      1.34 o 
   3  13   4        5.66        6.75      0.86 o 
   4  13   4        5.29        5.81      0.95 o 
   5  13   4       43.19       40.08      1.29 o 
  -9  14   4        0.49        1.02      0.80 o 
  -8  14   4       44.16       47.55      1.83 o 
  -7  14   4      130.33      127.10      2.03 o 
  -6  14   4      381.09      372.52      4.22 o 
  -5  14   4      236.98      226.91      2.79 o 
  -4  14   4      153.35      157.66      3.48 o 
  -3  14   4       76.33       74.99      1.71 o 
  -2  14   4      211.25      212.76      4.30 o 
  -1  14   4      177.78      162.63      4.23 o 
   0  14   4        0.03       -1.30      2.42 o 
   1  14   4      758.96      771.44     11.97 o 
   2  14   4      328.22      330.69      4.30 o 
   3  14   4       16.61       18.93      1.08 o 
   4  14   4        0.02       -0.08      0.83 o 
   5  14   4        1.02        0.92      0.87 o 
  -9  15   4        6.71       10.15      0.89 o 
  -8  15   4      135.08      146.68      2.76 o 
  -7  15   4       96.76       91.59      2.21 o 
  -6  15   4       47.71       44.25      1.36 o 
  -5  15   4      601.35      577.78      4.33 o 
  -4  15   4       37.94       42.08      2.58 o 
  -3  15   4      386.21      371.17      4.27 o 
  -2  15   4       33.98       42.97      1.78 o 
  -1  15   4      138.38      141.08      5.00 o 
   0  15   4      456.94      475.23      7.21 o 
   1  15   4       77.74       76.95      6.09 o 
   2  15   4      254.52      255.29      3.32 o 
   3  15   4      278.96      261.11      3.25 o 
   4  15   4       40.04       40.34      1.82 o 
   5  15   4       25.54       28.97      1.57 o 
  -9  16   4       37.48       40.37      1.76 o 
  -8  16   4       12.92       16.76      1.81 o 
  -7  16   4       37.26       40.63      1.44 o 
  -6  16   4      104.35      107.88      2.31 o 
  -5  16   4      295.67      320.36      3.86 o 
  -4  16   4      110.20       97.50      2.19 o 
  -3  16   4       46.21       54.25      1.67 o 
  -2  16   4        0.47        1.57      0.93 o 
  -1  16   4      249.75      248.48      8.09 o 
   0  16   4      179.62      178.81      4.66 o 
   1  16   4      118.90      114.88      2.72 o 
   2  16   4      133.95      136.69      2.47 o 
   3  16   4       90.77       93.22      1.98 o 
   4  16   4       47.08       55.63      1.87 o 
   5  16   4        0.20        1.66      0.72 o 
  -8  17   4       19.79       19.08      1.78 o 
  -7  17   4       16.61       14.68      1.38 o 
  -6  17   4       35.11       39.76      1.55 o 
  -5  17   4        3.75        4.12      1.04 o 
  -4  17   4        4.26        6.59      1.08 o 
  -3  17   4      221.48      182.03      2.42 o 
  -2  17   4       36.96       34.31      1.47 o 
  -1  17   4       15.18       16.89      2.17 o 
   0  17   4       99.66      108.90      3.74 o 
   1  17   4      619.69      617.62      8.69 o 
   2  17   4       63.50       60.12      1.73 o 
   3  17   4       47.08       43.72      1.78 o 
   4  17   4       84.97       88.44      4.20 o 
  -8  18   4       16.69       32.00      1.84 o 
  -7  18   4       26.05       29.21      1.58 o 
  -6  18   4       24.60       23.03      1.33 o 
  -5  18   4      157.77      135.73      3.26 o 
  -4  18   4      491.96      488.37      5.45 o 
  -3  18   4       51.84       49.57      1.41 o 
  -2  18   4        0.60       -0.19      1.60 o 
  -1  18   4       86.34       89.70      3.86 o 
   0  18   4      812.64      814.53      9.45 o 
   1  18   4       21.47       23.58      2.29 o 
   2  18   4        4.59        6.19      0.90 o 
   3  18   4       58.50       52.95      1.81 o 
   4  18   4        0.62        1.41      0.56 o 
  -8  19   4       34.34       40.35      1.81 o 
  -7  19   4        1.09        2.26      0.99 o 
  -6  19   4      328.32      317.33      3.46 o 
  -5  19   4       36.09       28.38      1.39 o 
  -4  19   4       72.41       73.11      2.15 o 
  -3  19   4      108.90      101.77      1.81 o 
  -2  19   4        0.14        0.99      1.58 o 
  -1  19   4       20.65       20.21      2.39 o 
   0  19   4      136.38      143.07      4.10 o 
   1  19   4      505.52      563.24      7.97 o 
   2  19   4      486.42      484.83     10.26 o 
   3  19   4        2.31        6.57      1.48 o 
   4  19   4        8.84       12.85      1.39 o 
  -7  20   4        2.40        2.74      0.82 o 
  -6  20   4        2.69        3.04      0.80 o 
  -5  20   4        4.93        2.54      0.89 o 
  -4  20   4      258.29      243.13      4.07 o 
  -3  20   4       77.99       63.30      1.48 o 
  -2  20   4        0.25        1.26      1.13 o 
  -1  20   4        6.13        6.22      1.99 o 
   0  20   4      103.50      108.19      3.48 o 
   1  20   4      147.95      148.69      7.62 o 
   2  20   4      144.06      152.76      5.80 o 
   3  20   4        3.04        4.22      1.29 o 
  -7  21   4       18.83       20.34      1.00 o 
  -6  21   4        2.27        2.31      0.70 o 
  -5  21   4       79.12       64.31      1.67 o 
  -4  21   4      211.54      189.73      2.76 o 
  -3  21   4      139.25      134.95      1.96 o 
  -2  21   4        0.58        1.22      1.05 o 
  -1  21   4      240.43      231.71      3.68 o 
   0  21   4      325.34      348.07      5.59 o 
   1  21   4      106.60      108.24      2.39 o 
   2  21   4       27.13       30.35      1.35 o 
   3  21   4       50.81       53.86      1.46 o 
  -6  22   4       42.43       45.67      1.48 o 
  -5  22   4        0.07        0.28      0.74 o 
  -4  22   4        0.25        1.08      0.92 o 
  -3  22   4      449.51      412.23      3.87 o 
  -2  22   4        3.88        2.47      1.04 o 
  -1  22   4        0.89        1.41      0.95 o 
   0  22   4        0.69       -0.06      0.92 o 
   1  22   4        2.52        1.56      0.71 o 
   2  22   4       79.40       85.35      3.04 o 
  -5  23   4       63.13       58.39      1.62 o 
  -4  23   4        4.30        6.31      1.10 o 
  -3  23   4       27.98       28.58      2.14 o 
  -2  23   4        1.07        0.49      0.90 o 
  -1  23   4        3.39        2.08      0.88 o 
   0  23   4      288.14      289.79      5.20 o 
   1  23   4       22.14       24.48      0.93 o 
  -5  24   4       12.37       18.37      1.32 o 
  -4  24   4        0.46        0.32      0.65 o 
  -3  24   4        2.82        4.74      1.40 o 
  -2  24   4       72.06       93.52      1.98 o 
  -1  24   4      100.21      114.48      2.42 o 
   0  24   4       30.61       32.17      1.28 o 
   1  24   4      178.37      156.56      6.79 o 
  -3  25   4       38.14       39.72      1.88 o 
  -2  25   4        0.02        3.27      0.70 o 
  -1  25   4       12.43       13.06      1.01 o 
 -11   1   5       10.19        9.18      0.95 o 
 -10   1   5      109.01       90.14      1.88 o 
  -9   1   5       50.00       46.63      1.03 o 
  -8   1   5       20.02       15.53      0.78 o 
  -7   1   5        2.45        1.34      0.59 o 
  -6   1   5       83.74       72.89      9.01 o 
  -5   1   5      399.76      429.45     40.38 o 
  -4   1   5       60.43       60.21      3.95 o 
  -3   1   5        3.43        2.55      2.14 o 
  -2   1   5      244.95      229.55      4.44 o 
  -1   1   5       30.11       27.43      2.05 o 
   0   1   5        0.85        3.82      2.24 o 
   1   1   5      276.35      275.56     10.06 o 
   2   1   5      366.85      371.24      3.15 o 
   3   1   5       57.63       51.81      2.26 o 
   4   1   5       39.04       41.66      1.55 o 
   5   1   5        0.44        0.54      1.02 o 
   6   1   5       25.13       22.44      0.98 o 
 -11   2   5        1.12        7.48      0.89 o 
 -10   2   5       99.79       86.69      1.61 o 
  -9   2   5      327.70      293.30      2.72 o 
  -8   2   5       72.48       74.78      1.27 o 
  -7   2   5        2.22        3.10      0.55 o 
  -6   2   5       59.67       61.31      8.79 o 
  -5   2   5       86.25       68.24      6.02 o 
  -4   2   5      169.23      194.39      6.67 o 
  -3   2   5      711.98      752.86     17.88 o 
  -2   2   5      462.75      492.02      7.39 o 
  -1   2   5     1186.97     1236.18     11.76 o 
   0   2   5      633.70      625.11     10.47 o 
   1   2   5       19.39       20.93      2.80 o 
   2   2   5      218.35      210.71      5.47 o 
   3   2   5       80.86       84.12      2.10 o 
   4   2   5        8.74        9.91      1.31 o 
   5   2   5        2.71        2.83      1.12 o 
   6   2   5        2.31        1.42      1.02 o 
 -11   3   5       26.72       31.69      1.89 o 
 -10   3   5       17.61       19.08      0.99 o 
  -9   3   5        7.55        7.05      0.70 o 
  -8   3   5      252.23      225.73      2.24 o 
  -7   3   5        0.76        1.49      0.51 o 
  -6   3   5       46.31       46.44      8.84 o 
  -5   3   5      545.59      527.66     21.10 o 
  -4   3   5      471.31      500.63     32.99 o 
  -3   3   5      303.24      289.85      7.09 o 
  -2   3   5      200.43      220.71      5.74 o 
  -1   3   5       65.91       46.86      2.61 o 
   0   3   5      582.02      559.38     10.00 o 
   1   3   5       20.24       20.31      2.76 o 
   2   3   5        5.29        4.88      0.81 o 
   3   3   5       15.49       15.52      1.21 o 
   4   3   5        3.00        2.93      1.19 o 
   5   3   5      277.47      264.49      3.59 o 
   6   3   5        5.11        4.93      1.16 o 
 -10   4   5        1.78        1.20      0.73 o 
  -9   4   5        5.49        3.94      0.66 o 
  -8   4   5       17.33       12.13      0.80 o 
  -7   4   5       10.90       11.23      0.65 o 
  -6   4   5        1.11        5.47      6.60 o 
  -5   4   5      634.39      562.12     21.94 o 
  -4   4   5      487.31      532.38      9.73 o 
  -3   4   5      617.61      633.13     20.32 o 
  -2   4   5      511.72      484.04     11.51 o 
  -1   4   5       11.44       17.71      1.99 o 
   0   4   5      181.43      153.46      7.92 o 
   1   4   5       12.03       13.56      3.05 o 
   2   4   5     1071.35     1080.33      5.43 o 
   3   4   5       24.87       25.97      1.38 o 
   4   4   5        0.15        0.30      1.11 o 
   5   4   5       89.14       83.48      3.33 o 
   6   4   5       16.71       15.73      1.38 o 
 -10   5   5        2.64        1.15      0.82 o 
  -9   5   5       25.37       26.00      1.01 o 
  -8   5   5       91.17       74.94      1.38 o 
  -7   5   5       68.97       66.88      1.13 o 
  -6   5   5       83.55       88.82     10.36 o 
  -5   5   5        1.09        0.97      5.58 o 
  -4   5   5        0.64        0.31      3.06 o 
  -3   5   5      148.64      138.98      4.90 o 
  -2   5   5        3.56        4.41      2.65 o 
  -1   5   5       31.26       27.10      2.53 o 
   0   5   5      832.22      851.45     14.65 o 
   1   5   5      232.07      240.83      8.24 o 
   2   5   5        1.68        2.12      0.90 o 
   3   5   5      101.53      102.90      2.81 o 
   4   5   5       90.72       93.76      2.58 o 
   5   5   5        0.17        1.33      1.10 o 
   6   5   5        2.22        3.25      1.11 o 
 -10   6   5        3.25        2.99      0.80 o 
  -9   6   5       62.95       69.38      1.39 o 
  -8   6   5       16.95       16.71      0.84 o 
  -7   6   5       38.32       34.91      0.91 o 
  -6   6   5      126.46      123.90      2.18 o 
  -5   6   5        9.34       11.32      3.61 o 
  -4   6   5      434.56      460.66     11.32 o 
  -3   6   5      586.60      697.37     10.96 o 
  -2   6   5      248.05      283.42     11.52 o 
  -1   6   5     1800.73     1767.85     22.47 o 
   0   6   5        0.00       -0.17      3.08 o 
   1   6   5      102.88       98.27      5.58 o 
   2   6   5      664.71      694.64      8.31 o 
   3   6   5        0.90        0.60      1.12 o 
   4   6   5       19.80       23.62      1.57 o 
   5   6   5        0.05        0.35      1.04 o 
 -10   7   5      211.17      212.72      2.65 o 
  -9   7   5       26.79       20.38      1.04 o 
  -8   7   5       99.59       90.72      1.81 o 
  -7   7   5     1098.94     1093.33      6.68 o 
  -6   7   5     1595.98     1566.82      9.40 o 
  -5   7   5       59.07       64.69      7.45 o 
  -4   7   5        0.01        1.49      2.94 o 
  -3   7   5        0.04       -1.85      2.54 o 
  -2   7   5       14.18       25.48      7.56 o 
  -1   7   5       95.14      105.51      5.36 o 
   0   7   5      224.88      199.98      9.48 o 
   1   7   5       56.74       54.77      1.88 o 
   2   7   5       85.21       83.11      2.35 o 
   3   7   5      303.42      306.97      5.32 o 
   4   7   5       85.53       89.61      2.07 o 
   5   7   5      118.64      116.89      2.05 o 
 -10   8   5       46.96       40.81      2.58 o 
  -9   8   5       45.01       41.20      1.52 o 
  -8   8   5      111.87      106.12      1.86 o 
  -7   8   5        1.04        0.82      0.67 o 
  -6   8   5        3.11        3.75      0.53 o 
  -5   8   5       17.01       31.16      6.56 o 
  -4   8   5       92.52       78.03      4.35 o 
  -3   8   5       51.62       56.81      4.51 o 
  -2   8   5        5.88        7.92      3.29 o 
  -1   8   5      375.41      389.61      9.94 o 
   0   8   5      146.69      149.94      6.58 o 
   1   8   5      110.88      112.01      2.42 o 
   2   8   5      111.69      107.26      2.79 o 
   3   8   5      242.78      240.41      3.30 o 
   4   8   5        0.91        0.79      0.86 o 
   5   8   5       32.60       35.84      1.67 o 
 -10   9   5      254.10      268.72      4.84 o 
  -9   9   5       38.78       31.35      1.32 o 
  -8   9   5      111.70      112.53      1.90 o 
  -7   9   5       40.97       39.83      1.38 o 
  -6   9   5     1571.81     1526.50      6.10 o 
  -5   9   5       18.17       15.99      1.10 o 
  -4   9   5        0.06       -1.89      3.56 o 
  -3   9   5       23.21       21.54      3.15 o 
  -2   9   5     1541.68     1662.02     23.15 o 
  -1   9   5        0.52        4.29      3.04 o 
   0   9   5      177.34      177.01      7.24 o 
   1   9   5      517.41      511.92      6.52 o 
   2   9   5      466.58      479.19     15.29 o 
   3   9   5       90.08       90.48      2.60 o 
   4   9   5       54.59       54.50      1.64 o 
   5   9   5      393.03      386.36      4.93 o 
 -10  10   5       26.24       25.86      1.78 o 
  -9  10   5        0.05        1.88      0.97 o 
  -8  10   5      408.26      414.04      4.01 o 
  -7  10   5       49.41       46.78      1.30 o 
  -6  10   5      223.88      221.45      1.93 o 
  -5  10   5        1.55        1.71      0.87 o 
  -4  10   5      112.48      108.74      5.43 o 
  -3  10   5      117.74      133.51      9.39 o 
  -2  10   5       99.55      101.51      9.66 o 
  -1  10   5       55.97       58.43      4.30 o 
   0  10   5       25.79       29.42      2.18 o 
   1  10   5       40.57       42.07      1.77 o 
   2  10   5      122.00      121.91      2.95 o 
   3  10   5        0.09        1.11      0.92 o 
   4  10   5       59.14       60.37      1.44 o 
   5  10   5        7.37        9.33      0.88 o 
 -10  11   5       47.78       62.97      2.27 o 
  -9  11   5       61.42       62.76      1.99 o 
  -8  11   5     1290.78     1306.43      8.62 o 
  -7  11   5      434.25      424.98      3.13 o 
  -6  11   5     1887.32     1844.78      6.04 o 
  -5  11   5        0.66        0.54      0.83 o 
  -4  11   5        2.27        1.93      1.26 o 
  -3  11   5       29.22       38.76      6.04 o 
  -2  11   5      315.36      339.17     17.02 o 
  -1  11   5      135.97      124.52      6.03 o 
   0  11   5      175.42      165.53      8.45 o 
   1  11   5      103.17      104.71      5.40 o 
   2  11   5        0.51        0.88      1.12 o 
   3  11   5       15.03       15.75      1.65 o 
   4  11   5      143.08      136.59      1.95 o 
   5  11   5      162.62      166.94      2.90 o 
  -9  12   5       37.91       42.14      1.99 o 
  -8  12   5        3.16        3.77      1.16 o 
  -7  12   5       78.56       77.74      1.94 o 
  -6  12   5     2481.58     2453.11      9.90 o 
  -5  12   5      134.29      132.84      1.87 o 
  -4  12   5        1.03        1.19      0.74 o 
  -3  12   5       10.57       15.28      1.36 o 
  -2  12   5       63.63       66.91      2.77 o 
  -1  12   5      111.46       98.54      7.53 o 
   0  12   5      203.11      204.75      9.99 o 
   1  12   5      297.14      287.77      4.22 o 
   2  12   5      219.40      207.78      4.83 o 
   3  12   5       67.76       65.57      1.54 o 
   4  12   5        6.10        5.53      0.70 o 
   5  12   5       35.00       31.74      1.23 o 
  -9  13   5       10.99       13.05      0.87 o 
  -8  13   5      296.20      308.08      4.28 o 
  -7  13   5       75.26       79.44      1.93 o 
  -6  13   5       39.55       37.74      1.23 o 
  -5  13   5       48.13       47.67      1.25 o 
  -4  13   5      158.89      151.63      2.14 o 
  -3  13   5       69.40       67.85      2.01 o 
  -2  13   5       83.66       85.68      3.19 o 
  -1  13   5      334.31      299.05     38.83 o 
   0  13   5     2913.54     2965.02     17.10 o 
   1  13   5        0.05        0.37      0.89 o 
   2  13   5       17.29       15.49      0.98 o 
   3  13   5       61.62       56.58      1.40 o 
   4  13   5        0.41        0.31      0.56 o 
  -9  14   5       32.86       27.76      1.01 o 
  -8  14   5      157.51      170.26      3.01 o 
  -7  14   5        4.92        5.55      0.94 o 
  -6  14   5        0.03        1.26      0.71 o 
  -5  14   5      102.17      113.81      2.06 o 
  -4  14   5        5.29        6.64      1.14 o 
  -3  14   5       41.78       29.90      1.74 o 
  -2  14   5      843.31      920.42      9.29 o 
   0  14   5      239.14      247.58      5.49 o 
   1  14   5       17.04       21.55      1.27 o 
   2  14   5      107.43      115.16      2.75 o 
   3  14   5       25.79       24.22      1.20 o 
   4  14   5       31.70       36.20      1.26 o 
  -9  15   5        9.81        8.62      0.84 o 
  -8  15   5      213.28      207.53      3.70 o 
  -7  15   5      481.38      468.49      4.12 o 
  -6  15   5       43.70       42.68      1.61 o 
  -5  15   5      220.01      216.82      2.78 o 
  -4  15   5       19.25       23.58      1.17 o 
  -3  15   5       10.71       10.11      1.13 o 
  -2  15   5      184.38      174.27      4.74 o 
  -1  15   5       59.10       54.51      2.72 o 
   0  15   5       10.64       10.91      1.87 o 
   1  15   5      723.27      742.42      8.11 o 
   2  15   5       67.66       78.38      1.89 o 
   3  15   5        0.13        0.11      0.75 o 
   4  15   5      247.10      239.42      6.39 o 
  -8  16   5      306.58      319.22      5.30 o 
  -7  16   5       15.76       16.54      1.33 o 
  -6  16   5        2.19        3.04      0.94 o 
  -5  16   5       53.97       46.64      1.46 o 
  -4  16   5      368.33      326.07      4.97 o 
  -3  16   5       18.58       17.04      1.27 o 
  -2  16   5       32.79       33.37      2.45 o 
  -1  16   5      296.67      295.78      5.70 o 
   0  16   5       47.88       52.23      2.78 o 
   1  16   5      118.27      123.34      2.95 o 
   2  16   5        0.01        0.24      0.80 o 
   3  16   5      155.56      141.78      2.94 o 
   4  16   5       19.08       18.44      0.83 o 
  -8  17   5       16.77       13.13      1.55 o 
  -7  17   5       17.95       19.37      1.35 o 
  -6  17   5       17.92       15.75      1.15 o 
  -5  17   5       92.69       83.85      1.79 o 
  -4  17   5       45.17       43.50      1.40 o 
  -3  17   5      196.05      193.36      5.03 o 
  -2  17   5       25.07       21.67      1.55 o 
  -1  17   5       10.54       14.28      1.81 o 
   0  17   5       75.54       73.58      3.10 o 
   1  17   5        1.08        1.99      1.10 o 
   2  17   5       42.70       38.46      1.66 o 
   3  17   5       19.93       23.47      1.84 o 
  -8  18   5        0.05        1.01      1.02 o 
  -7  18   5        9.96       13.44      1.13 o 
  -6  18   5       60.73       59.43      2.09 o 
  -5  18   5       37.96       33.60      1.46 o 
  -4  18   5       39.45       36.30      1.66 o 
  -3  18   5      187.51      193.29      3.50 o 
  -2  18   5        0.55        0.27      1.10 o 
  -1  18   5        8.06        5.23      1.44 o 
   0  18   5      476.00      466.78      5.16 o 
   1  18   5      245.88      279.06      3.93 o 
   2  18   5      232.85      235.34      4.28 o 
   3  18   5       12.40       12.58      1.41 o 
  -7  19   5        1.04        1.46      1.30 o 
  -6  19   5        2.60        4.06      0.83 o 
  -5  19   5        7.63        5.08      0.95 o 
  -4  19   5      346.50      336.64      3.12 o 
  -3  19   5        0.44        0.84      1.17 o 
  -2  19   5       57.17       52.01      1.92 o 
  -1  19   5        5.33        5.27      1.41 o 
   0  19   5      169.11      175.97      4.32 o 
   1  19   5      185.37      187.04      3.09 o 
   2  19   5       24.03       20.35      1.16 o 
  -7  20   5        1.04        0.41      1.07 o 
  -6  20   5       84.79       82.73      2.10 o 
  -5  20   5       90.37       74.89      2.09 o 
  -4  20   5        5.85        6.72      1.06 o 
  -3  20   5       34.32       33.43      2.22 o 
  -2  20   5       26.53       19.39      1.99 o 
  -1  20   5        1.64        2.58      1.24 o 
   0  20   5       68.71       69.72      2.22 o 
   1  20   5        0.16        0.78      0.84 o 
   2  20   5      100.60      101.67      5.40 o 
  -6  21   5        0.28       -0.17      0.77 o 
  -5  21   5        0.54        0.60      1.32 o 
  -4  21   5      125.23      119.86      2.40 o 
  -3  21   5      189.15      177.49      4.49 o 
  -2  21   5        0.36        0.85      0.88 o 
  -1  21   5        8.22        8.74      1.28 o 
   0  21   5      299.62      331.01      5.65 o 
   1  21   5       16.01       15.57      1.09 o 
  -6  22   5       21.83       28.95      1.53 o 
  -5  22   5       74.73       69.54      2.58 o 
  -4  22   5        7.81        8.69      1.51 o 
  -3  22   5      187.17      190.17      4.32 o 
  -2  22   5        0.05       -0.23      0.77 o 
  -1  22   5        1.71        1.89      1.28 o 
   0  22   5        4.38        2.89      1.28 o 
   1  22   5       16.39       14.44      0.70 o 
  -5  23   5       19.00       16.98      1.36 o 
  -4  23   5        6.41        7.46      1.32 o 
  -3  23   5      111.67      114.98      3.15 o 
  -2  23   5       21.25       21.10      1.08 o 
  -1  23   5       24.00       26.94      1.23 o 
   0  23   5       29.05       29.70      2.39 o 
  -3  24   5       27.88       36.64      1.72 o 
  -2  24   5       17.76       22.48      0.89 o 
 -10   0   6       15.60       20.37      1.44 o 
  -9   0   6        0.06        0.15      0.94 o 
  -8   0   6      111.39      118.84      1.81 o 
  -7   0   6      196.21      183.22      2.00 o 
  -6   0   6      180.00      184.75      2.37 o 
  -5   0   6      136.88      145.58     18.59 o 
  -4   0   6      202.10      199.36      9.08 o 
  -3   0   6      663.18      708.93     16.42 o 
  -2   0   6       14.55       12.62      3.61 o 
  -1   0   6       83.34       91.11      6.07 o 
   0   0   6      147.33      121.99      4.84 o 
   1   0   6      871.08      905.58     11.26 o 
   2   0   6       78.91       73.78      3.58 o 
   3   0   6       69.03       60.01      3.20 o 
   4   0   6      193.30      182.14      4.46 o 
   5   0   6       27.63       30.59      1.56 o 
 -11   1   6        1.01        1.93      0.72 o 
 -10   1   6       34.89       29.71      1.51 o 
  -9   1   6      545.27      464.96      3.11 o 
  -8   1   6        5.65        3.19      0.55 o 
  -7   1   6        0.29        1.05      0.48 o 
  -6   1   6      125.13      137.11      1.37 o 
  -5   1   6      751.30      799.22     12.66 o 
  -4   1   6      282.02      280.34      7.52 o 
  -3   1   6       54.84       56.11      4.30 o 
  -2   1   6      879.32      911.01     15.03 o 
  -1   1   6      521.44      531.43     11.81 o 
   0   1   6       61.56       55.76      2.14 o 
   1   1   6      183.11      176.77      3.99 o 
   2   1   6       98.89       83.69      2.66 o 
   3   1   6      168.51      169.98      3.43 o 
   4   1   6        6.50        6.37      0.94 o 
   5   1   6       49.95       51.76      3.67 o 
 -11   2   6       12.17        7.46      0.83 o 
 -10   2   6       33.44       31.02      0.95 o 
  -9   2   6        4.67        2.06      0.62 o 
  -8   2   6       25.30       21.96      0.75 o 
  -7   2   6       33.00       35.92      0.83 o 
  -6   2   6       41.62       41.86      0.78 o 
  -5   2   6       10.12        7.42      6.42 o 
  -4   2   6       76.12       88.64      5.89 o 
  -3   2   6       36.12       26.66      3.46 o 
  -2   2   6        0.02        1.78      3.11 o 
  -1   2   6        4.33        5.92      3.45 o 
   0   2   6      627.75      619.34      7.49 o 
   1   2   6      930.66      887.61      5.64 o 
   2   2   6        2.83        1.97      1.02 o 
   3   2   6       55.51       51.08      2.33 o 
   4   2   6        0.01        1.47      0.80 o 
   5   2   6        0.08        1.00      0.63 o 
 -10   3   6       42.50       42.96      1.05 o 
  -9   3   6      169.94      151.43      2.23 o 
  -8   3   6      121.68      120.43      1.36 o 
  -7   3   6      626.53      626.25      3.40 o 
  -6   3   6       72.74       77.85      1.26 o 
  -5   3   6       28.28       31.84      7.04 o 
  -4   3   6        0.02       -0.13      3.81 o 
  -3   3   6      171.96      151.22      6.69 o 
  -2   3   6      323.50      333.80      7.79 o 
  -1   3   6        0.41       -0.91      3.46 o 
   0   3   6       13.25       10.64      0.86 o 
   1   3   6       89.20       84.07      2.29 o 
   2   3   6       90.57       85.55      2.30 o 
   3   3   6        0.03        0.06      1.73 o 
   4   3   6      164.80      156.17      3.38 o 
   5   3   6       65.93       61.27      2.20 o 
 -10   4   6        0.41        0.32      0.58 o 
  -9   4   6       19.97       19.07      0.81 o 
  -8   4   6      136.82      122.81      1.58 o 
  -7   4   6       33.51       30.81      0.77 o 
  -6   4   6      164.84      172.97      1.32 o 
  -5   4   6     1654.06     1724.46     41.05 o 
  -4   4   6      563.03      594.59     14.78 o 
  -3   4   6       27.31       21.09      3.16 o 
  -2   4   6      367.79      344.17     10.31 o 
  -1   4   6        3.59        0.72      5.13 o 
   0   4   6       17.78       18.20      1.23 o 
   1   4   6       51.03       44.59      1.98 o 
   2   4   6       90.47       86.18      2.14 o 
   3   4   6      297.97      275.23      4.26 o 
   4   4   6      141.61      134.37      3.45 o 
   5   4   6        9.81       10.08      1.29 o 
 -10   5   6      118.19      120.55      1.54 o 
  -9   5   6       41.87       38.85      1.07 o 
  -8   5   6       66.63       57.58      1.15 o 
  -7   5   6        0.11        0.22      0.53 o 
  -6   5   6        0.20        0.36      0.47 o 
  -5   5   6       45.47       53.76      1.22 o 
  -4   5   6        3.41        3.23      5.29 o 
  -3   5   6       34.91       34.25      3.62 o 
  -2   5   6      240.17      254.94      8.16 o 
  -1   5   6       81.02       74.21      6.84 o 
   0   5   6      174.48      175.24      2.52 o 
   1   5   6     2507.11     2478.07      8.88 o 
   2   5   6       64.15       53.19      3.17 o 
   3   5   6        3.79        5.33      1.31 o 
   4   5   6        0.15        0.44      0.92 o 
   5   5   6        0.83        1.29      1.03 o 
 -10   6   6       23.74       25.27      1.09 o 
  -9   6   6       71.26       71.68      1.45 o 
  -8   6   6       63.92       68.19      1.22 o 
  -7   6   6      821.18      801.82      3.30 o 
  -6   6   6      631.92      617.62      4.16 o 
  -5   6   6      380.66      385.14      2.91 o 
  -4   6   6      105.89      108.36     11.06 o 
  -3   6   6       23.23       35.84      4.48 o 
  -2   6   6      126.73      125.15      5.47 o 
  -1   6   6      678.80      677.05     14.98 o 
   0   6   6       23.35       21.96      2.30 o 
   1   6   6     1596.08     1624.09     24.64 o 
   2   6   6       22.85       25.20      2.98 o 
   3   6   6        2.24        2.98      1.16 o 
   4   6   6       11.04       11.28      1.10 o 
 -10   7   6        0.92        2.48      0.74 o 
  -9   7   6        0.58        0.51      0.74 o 
  -8   7   6      146.04      141.39      2.50 o 
  -7   7   6       78.64       78.49      1.31 o 
  -6   7   6     1610.99     1621.37      5.63 o 
  -5   7   6      163.67      148.76      1.73 o 
  -4   7   6      139.58      129.99      2.29 o 
  -3   7   6        8.57        1.49      6.37 o 
  -2   7   6       83.94       84.81      6.49 o 
  -1   7   6       32.33       28.27      2.36 o 
   0   7   6       31.94       35.98      3.28 o 
   1   7   6       33.29       32.76      1.79 o 
   2   7   6       48.08       44.52      1.66 o 
   3   7   6       64.17       66.56      3.02 o 
   4   7   6        7.01        6.10      0.98 o 
 -10   8   6       44.53       48.77      1.56 o 
  -9   8   6        2.97        3.15      0.75 o 
  -8   8   6       24.56       22.23      1.00 o 
  -7   8   6     1403.61     1381.24      6.21 o 
  -6   8   6      956.40      949.06      4.35 o 
  -5   8   6       87.97       84.16      1.36 o 
  -4   8   6        4.24        1.91      0.85 o 
  -3   8   6       31.60       40.08      1.61 o 
  -2   8   6       45.76       50.18      1.51 o 
  -1   8   6      110.14      108.95      3.15 o 
   0   8   6        2.39        0.02      2.34 o 
   1   8   6        7.09        4.15      1.18 o 
   2   8   6       24.58       23.55      1.35 o 
   3   8   6       59.07       57.36      2.04 o 
   4   8   6       39.41       32.77      1.14 o 
 -10   9   6        0.00        0.65      0.75 o 
  -9   9   6        6.69        8.64      1.19 o 
  -8   9   6        0.35        0.72      0.68 o 
  -7   9   6        0.09        0.95      0.71 o 
  -6   9   6       47.68       45.75      1.05 o 
  -5   9   6      268.16      255.89      2.52 o 
  -4   9   6       82.41       80.08      1.56 o 
  -3   9   6        8.00        7.69      1.36 o 
  -2   9   6       83.66       84.86      2.72 o 
  -1   9   6      278.60      265.49      4.59 o 
   0   9   6      187.60      201.52      5.42 o 
   1   9   6       35.93       42.33      4.38 o 
   2   9   6        0.29        0.37      0.92 o 
   3   9   6       20.80       20.18      1.18 o 
   4   9   6       28.84       27.99      1.03 o 
 -10  10   6       26.26       25.33      1.11 o 
  -9  10   6        5.12        8.14      1.18 o 
  -8  10   6        1.23        1.01      0.86 o 
  -7  10   6       79.51       79.53      1.54 o 
  -6  10   6      146.90      146.38      2.36 o 
  -5  10   6       29.25       29.80      1.06 o 
  -4  10   6        2.52        2.23      0.78 o 
  -3  10   6       46.93       49.12      2.90 o 
  -2  10   6      140.32      137.83      5.41 o 
  -1  10   6       14.53       16.98      3.70 o 
   0  10   6      410.10      420.33      4.95 o 
   1  10   6       64.56       63.16      2.18 o 
   2  10   6       42.18       43.28      1.91 o 
   3  10   6       19.86       19.35      1.43 o 
   4  10   6       23.59       26.63      1.05 o 
 -10  11   6       38.66       28.98      1.10 o 
  -9  11   6       64.66       64.57      2.73 o 
  -8  11   6      781.93      773.69      6.51 o 
  -7  11   6       32.25       31.27      1.40 o 
  -6  11   6     1182.59     1160.08      9.44 o 
  -5  11   6      245.59      248.86      3.85 o 
  -4  11   6       80.83       78.37      2.31 o 
  -3  11   6       13.40        7.33      3.48 o 
  -2  11   6        0.10        2.36      2.27 o 
  -1  11   6      423.29      394.78      7.43 o 
   0  11   6        3.21        3.22      1.80 o 
   1  11   6       16.17       17.28      1.42 o 
   2  11   6       73.29       72.15      2.24 o 
   3  11   6        1.29        1.73      0.67 o 
   4  11   6       55.01       52.97      1.43 o 
  -9  12   6        2.61        3.23      0.92 o 
  -8  12   6       44.45       41.64      1.78 o 
  -7  12   6      101.08       99.42      3.03 o 
  -6  12   6       30.47       29.25      2.19 o 
  -5  12   6        0.83        0.45      0.98 o 
  -4  12   6       11.32       12.51      1.72 o 
  -3  12   6       26.58       26.98      3.10 o 
  -2  12   6      262.60      241.52      5.23 o 
  -1  12   6      516.55      506.25      8.46 o 
   0  12   6      158.22      157.52      4.97 o 
   1  12   6      166.13      167.66      3.21 o 
   2  12   6       38.60       33.85      1.36 o 
   3  12   6      254.38      264.27      3.35 o 
  -9  13   6        9.70        7.24      0.92 o 
  -8  13   6       14.69       18.50      1.63 o 
  -7  13   6      391.39      387.90      4.79 o 
  -6  13   6      391.44      396.23      4.12 o 
  -5  13   6       27.41       23.94      1.39 o 
  -4  13   6      103.83       98.24      2.25 o 
  -3  13   6      173.89      157.40      4.71 o 
  -2  13   6        0.41        1.34      1.40 o 
  -1  13   6        0.64        0.15      1.78 o 
   0  13   6       36.37       41.55      2.90 o 
   1  13   6      504.95      516.33      5.70 o 
   2  13   6        0.48       -0.06      1.04 o 
   3  13   6        1.39        2.25      0.89 o 
  -9  14   6       21.81       22.35      1.04 o 
  -8  14   6      533.01      569.83      6.79 o 
  -7  14   6       12.31        9.16      1.26 o 
  -6  14   6       21.05       22.52      1.34 o 
  -5  14   6      159.66      157.86      4.32 o 
  -4  14   6      298.50      279.02      3.56 o 
  -3  14   6      104.98      105.46      3.93 o 
  -2  14   6      257.86      270.36      5.61 o 
  -1  14   6      373.23      370.92      7.35 o 
   0  14   6       69.65       77.42      2.42 o 
   1  14   6       19.49       18.79      1.53 o 
   2  14   6        7.32        6.45      1.14 o 
   3  14   6       83.12       71.03      1.76 o 
  -9  15   6        2.77        2.05      0.57 o 
  -8  15   6        0.42        2.24      1.30 o 
  -7  15   6        3.27        3.50      1.03 o 
  -6  15   6      106.98      116.75      2.97 o 
  -5  15   6       18.06       24.22      1.41 o 
  -4  15   6       43.06       35.11      1.93 o 
  -3  15   6        8.42       10.98      1.45 o 
  -2  15   6       21.32       16.16      1.85 o 
  -1  15   6       27.62       32.09      2.71 o 
   0  15   6       16.39       18.62      1.87 o 
   1  15   6      200.09      215.61      4.91 o 
   2  15   6      234.03      232.00      3.45 o 
   3  15   6      171.18      186.39      8.79 o 
  -8  16   6      126.23      132.72      3.03 o 
  -7  16   6        3.41        2.33      0.99 o 
  -6  16   6       12.54       14.79      1.20 o 
  -5  16   6      131.63      134.00      2.50 o 
  -4  16   6      188.40      190.43      3.63 o 
  -3  16   6     1001.98      916.56      7.42 o 
  -2  16   6      112.05      104.29      3.61 o 
  -1  16   6      349.69      335.89      6.87 o 
   0  16   6        0.03        0.68      1.10 o 
   1  16   6       49.66       50.48      1.93 o 
   2  16   6       27.77       30.11      1.33 o 
  -8  17   6        1.95        1.76      0.75 o 
  -7  17   6        1.41        1.69      0.92 o 
  -6  17   6      136.16      122.88      2.74 o 
  -5  17   6       25.70       24.81      1.67 o 
  -4  17   6       65.78       70.06      2.30 o 
  -3  17   6        6.25        7.91      1.31 o 
  -2  17   6      124.58      133.06      2.76 o 
  -1  17   6      375.89      373.01      7.11 o 
   0  17   6      258.80      272.86      3.74 o 
   1  17   6        2.76        3.06      0.96 o 
   2  17   6       42.26       40.00      1.31 o 
  -7  18   6        0.15        0.82      0.78 o 
  -6  18   6      153.11      152.47      2.97 o 
  -5  18   6       25.78       29.31      2.11 o 
  -4  18   6       77.63       65.82      2.24 o 
  -3  18   6        0.21        1.72      1.10 o 
  -2  18   6       29.56       23.39      1.38 o 
  -1  18   6       22.26       23.30      1.46 o 
   0  18   6       96.47      105.15      2.29 o 
   1  18   6      130.54      143.93      2.42 o 
   2  18   6       85.67       82.36      3.30 o 
  -7  19   6       65.04       72.62      2.33 o 
  -6  19   6       23.79       29.63      2.03 o 
  -5  19   6       89.15       85.85      3.23 o 
  -4  19   6      238.55      222.58      4.83 o 
  -3  19   6       73.64       65.99      1.97 o 
  -2  19   6        0.74        1.64      0.91 o 
  -1  19   6       18.02       18.49      2.07 o 
   0  19   6        2.37        1.85      1.44 o 
   1  19   6        0.04        0.24      0.83 o 
  -6  20   6       14.20       15.29      1.50 o 
  -5  20   6        7.97        4.65      1.41 o 
  -4  20   6        6.71        8.26      1.08 o 
  -3  20   6        1.35        0.58      0.91 o 
  -2  20   6        4.95        4.14      0.74 o 
  -1  20   6       27.66       35.09      2.24 o 
   0  20   6      233.53      246.53      4.49 o 
  -6  21   6        6.28        7.66      0.70 o 
  -5  21   6        2.14        3.98      1.18 o 
  -4  21   6       66.81       65.23      2.54 o 
  -3  21   6      116.68       98.16      2.89 o 
  -2  21   6       33.45       44.04      1.21 o 
  -1  21   6        3.65        5.30      0.90 o 
   0  21   6       66.34       77.02      1.65 o 
  -5  22   6       61.20       68.91      2.23 o 
  -4  22   6       57.81       61.16      2.23 o 
  -3  22   6       11.29       13.99      0.99 o 
  -2  22   6       16.96       15.32      0.95 o 
  -1  22   6        0.27        3.77      0.72 o 
 -10   1   7      136.77      122.10      1.81 o 
  -9   1   7      242.24      224.66      2.63 o 
  -8   1   7       10.12        7.72      0.74 o 
  -7   1   7       42.01       41.91      1.00 o 
  -6   1   7       33.83       31.99      0.96 o 
  -5   1   7        0.62        1.10      0.61 o 
  -4   1   7        1.19        1.66      0.86 o 
  -3   1   7       22.09       30.08      1.13 o 
  -2   1   7        1.74        2.19      0.68 o 
  -1   1   7       20.55       16.96      1.40 o 
   0   1   7       31.77       33.61      3.68 o 
   1   1   7       22.18       19.82      1.65 o 
   2   1   7        6.38        4.16      1.26 o 
   3   1   7        1.48        0.98      1.31 o 
   4   1   7        1.62        1.77      0.62 o 
 -10   2   7      119.11       95.91      1.78 o 
  -9   2   7        2.58        3.83      0.82 o 
  -8   2   7       30.31       31.02      1.01 o 
  -7   2   7       86.72       86.19      1.29 o 
  -6   2   7       12.67       14.67      0.79 o 
  -5   2   7      227.63      227.94      2.01 o 
  -4   2   7      214.42      216.52      2.91 o 
  -3   2   7        0.15        0.06      1.07 o 
  -2   2   7       47.94       49.56      1.26 o 
  -1   2   7       45.45       40.25      3.59 o 
   0   2   7      497.97      506.63      5.91 o 
   1   2   7      106.54       85.62      2.65 o 
   2   2   7       87.22       83.80      2.53 o 
   3   2   7       35.16       29.49      2.07 o 
 -10   3   7        8.54        8.19      0.85 o 
  -9   3   7       19.50       15.56      1.00 o 
  -8   3   7       81.72       87.66      1.47 o 
  -7   3   7        2.09        3.78      0.69 o 
  -6   3   7      653.22      661.85      3.53 o 
  -5   3   7      137.15      140.51      1.49 o 
  -4   3   7       31.49       30.16      2.11 o 
  -3   3   7      114.71      119.99      3.66 o 
  -2   3   7      979.67      966.75      5.39 o 
  -1   3   7      130.35      126.94      2.42 o 
   0   3   7       22.11       16.43      1.59 o 
   1   3   7        7.04        7.29      1.35 o 
   2   3   7       22.60       21.12      2.26 o 
   3   3   7        5.21        3.49      1.39 o 
 -10   4   7        0.36        0.80      0.71 o 
  -9   4   7       28.04       25.49      1.28 o 
  -8   4   7       83.09       78.89      1.40 o 
  -7   4   7      102.26      101.83      1.70 o 
  -6   4   7        0.05        0.78      0.54 o 
  -5   4   7       24.54       24.80      0.97 o 
  -4   4   7        0.00        1.04      0.77 o 
  -3   4   7      475.32      483.27      3.63 o 
  -2   4   7      346.63      333.46      3.01 o 
  -1   4   7       59.75       62.71      1.82 o 
   0   4   7       33.44       27.43      1.45 o 
   1   4   7      133.43      112.95      2.97 o 
   2   4   7       56.12       51.13      2.95 o 
   3   4   7        1.72        1.67      1.32 o 
 -10   5   7        0.42        1.49      0.71 o 
  -9   5   7        7.27        8.68      1.03 o 
  -8   5   7        0.03        0.22      0.72 o 
  -7   5   7      461.06      475.88      2.73 o 
  -6   5   7       18.75       20.04      0.75 o 
  -5   5   7      291.65      286.82      2.23 o 
  -4   5   7        0.20        0.44      0.76 o 
  -3   5   7       70.63       63.89      3.00 o 
  -2   5   7       75.04       81.14      1.64 o 
  -1   5   7      748.53      738.99      4.37 o 
   0   5   7       46.39       48.36      1.75 o 
   1   5   7      153.34      157.94      4.90 o 
   2   5   7      871.58      816.96      9.93 o 
   3   5   7       49.46       47.92      1.28 o 
 -10   6   7       44.59       56.35      3.72 o 
  -9   6   7       18.62       19.87      1.16 o 
  -8   6   7      264.90      263.35      2.85 o 
  -7   6   7      126.97      125.86      1.70 o 
  -6   6   7      945.16      960.00      3.57 o 
  -5   6   7        6.43        9.30      0.76 o 
  -4   6   7       22.38       23.72      2.17 o 
  -3   6   7      176.16      186.73      2.04 o 
  -2   6   7      213.65      213.88      4.32 o 
  -1   6   7      112.41      125.47      2.49 o 
   0   6   7      194.05      186.46      3.72 o 
   1   6   7        4.99        3.62      1.82 o 
   2   6   7        0.68        0.46      1.58 o 
   3   6   7       26.53       26.00      3.49 o 
 -10   7   7       89.42       97.13      2.43 o 
  -9   7   7      159.72      167.18      3.06 o 
  -8   7   7      171.90      172.34      3.76 o 
  -7   7   7       84.43       84.70      1.37 o 
  -6   7   7       46.54       47.68      1.01 o 
  -5   7   7       52.13       52.42      1.27 o 
  -4   7   7        0.98        0.68      0.78 o 
  -3   7   7      229.72      235.04      3.05 o 
  -2   7   7       10.74        7.06      0.98 o 
  -1   7   7       54.19       48.72      1.94 o 
   0   7   7      317.98      315.97      4.75 o 
   1   7   7      183.92      191.13      5.31 o 
   2   7   7        1.93        1.54      1.45 o 
   3   7   7       47.75       43.86      1.56 o 
 -10   8   7       30.78       26.71      2.08 o 
  -9   8   7       38.31       35.68      1.60 o 
  -8   8   7       35.92       35.31      1.45 o 
  -7   8   7        0.42        2.30      0.76 o 
  -6   8   7     1115.21     1105.14      4.79 o 
  -5   8   7       27.30       28.13      1.54 o 
  -4   8   7        6.14        6.46      1.02 o 
  -3   8   7        0.03        0.56      0.74 o 
  -2   8   7       45.55       55.38      2.09 o 
  -1   8   7       20.73       18.09      1.57 o 
   0   8   7       61.91       63.43      1.74 o 
   1   8   7      499.77      486.37      6.74 o 
   2   8   7      153.59      129.51      3.98 o 
   3   8   7       56.36       53.35      1.09 o 
 -10   9   7       52.11       61.49      1.49 o 
  -9   9   7       11.42       12.08      1.17 o 
  -8   9   7      358.11      362.22      4.47 o 
  -7   9   7      141.92      146.94      2.18 o 
  -6   9   7      364.72      371.84      3.06 o 
  -5   9   7        7.63        7.22      0.83 o 
  -4   9   7        0.24        0.45      0.79 o 
  -3   9   7       11.61       13.57      1.11 o 
  -2   9   7        6.88        6.63      1.34 o 
  -1   9   7       15.39       17.24      1.48 o 
   0   9   7       82.74       83.85      3.80 o 
   1   9   7       30.96       28.42      1.36 o 
   2   9   7       42.41       40.20      1.59 o 
   3   9   7       95.41       93.56      2.08 o 
  -9  10   7       64.74       70.32      4.86 o 
  -8  10   7      101.94      100.57      2.00 o 
  -7  10   7       48.92       47.66      1.38 o 
  -6  10   7      127.79      123.39      1.97 o 
  -5  10   7       77.61       77.97      1.69 o 
  -4  10   7       15.06       18.63      1.32 o 
  -3  10   7       17.01       13.72      1.12 o 
  -2  10   7      238.08      244.56      4.68 o 
  -1  10   7        0.32        0.18      1.22 o 
   0  10   7      108.88      109.72      2.68 o 
   1  10   7      137.59      152.52      4.05 o 
   2  10   7       52.06       51.34      1.19 o 
   3  10   7        2.97        3.01      0.59 o 
  -9  11   7        0.33        0.54      0.82 o 
  -8  11   7        7.80       11.19      0.95 o 
  -7  11   7       76.07       75.77      1.93 o 
  -6  11   7      581.10      603.57      4.18 o 
  -5  11   7      409.71      416.80      3.99 o 
  -4  11   7       42.31       48.37      1.68 o 
  -3  11   7       15.90       14.43      1.13 o 
  -2  11   7       23.24       22.25      1.56 o 
  -1  11   7        5.66        6.55      1.23 o 
   0  11   7      100.80       99.56      2.49 o 
   1  11   7        5.13        6.08      0.81 o 
   2  11   7        0.26        0.97      0.73 o 
  -9  12   7        4.32        4.28      0.75 o 
  -8  12   7      185.01      189.66      3.08 o 
  -7  12   7      245.46      257.61      4.73 o 
  -6  12   7      426.41      429.91      4.22 o 
  -5  12   7      241.82      238.38      3.17 o 
  -4  12   7       49.18       39.23      1.96 o 
  -3  12   7        0.18        1.81      1.13 o 
  -2  12   7       55.04       46.27      2.95 o 
  -1  12   7       34.32       34.23      2.73 o 
   0  12   7      230.02      240.51      7.33 o 
   1  12   7       22.40       25.75      1.26 o 
   2  12   7        9.68       11.77      1.07 o 
  -9  13   7        1.15        1.12      1.03 o 
  -8  13   7        0.81        0.52      0.88 o 
  -7  13   7       83.71       91.71      2.41 o 
  -6  13   7      244.99      244.85      3.88 o 
  -5  13   7        4.87        5.26      0.96 o 
  -4  13   7       57.57       51.96      1.72 o 
  -3  13   7        7.01        3.96      1.14 o 
  -2  13   7       43.54       42.88      2.89 o 
  -1  13   7       66.62       66.01      3.35 o 
   0  13   7        0.60        0.07      1.07 o 
   1  13   7      227.24      228.89      2.79 o 
   2  13   7       55.63       51.67      1.77 o 
  -8  14   7      248.90      267.28      3.31 o 
  -7  14   7        5.01        8.71      1.12 o 
  -6  14   7       32.05       31.64      1.99 o 
  -5  14   7        0.18        0.54      1.20 o 
  -4  14   7      133.93      148.47      2.57 o 
  -3  14   7        0.11       -0.26      1.05 o 
  -2  14   7       24.85       29.72      2.58 o 
  -1  14   7       16.36       13.91      2.14 o 
   0  14   7      224.04      201.44      3.22 o 
   1  14   7      585.22      615.88      4.21 o 
   2  14   7       38.68       36.12      1.22 o 
  -8  15   7      142.70      154.09      2.50 o 
  -7  15   7        2.21        3.53      0.92 o 
  -6  15   7      444.03      450.41      3.93 o 
  -5  15   7      133.84      129.87      2.95 o 
  -4  15   7       92.39       86.16      2.02 o 
  -3  15   7       28.93       30.68      1.38 o 
  -2  15   7      551.85      525.87      8.12 o 
  -1  15   7      300.89      282.88      5.94 o 
   0  15   7        4.06        4.76      1.74 o 
   1  15   7       12.69       15.80      0.92 o 
  -8  16   7       29.96       28.23      1.58 o 
  -7  16   7        8.84        8.69      0.96 o 
  -6  16   7       63.18       73.70      1.67 o 
  -5  16   7      401.82      422.05      4.83 o 
  -4  16   7       32.28       34.00      1.39 o 
  -3  16   7        9.91        9.13      1.01 o 
  -2  16   7      117.78      114.18      2.66 o 
  -1  16   7       13.31       10.50      1.90 o 
   0  16   7        2.54        2.79      0.82 o 
   1  16   7       42.25       44.85      1.10 o 
  -7  17   7        0.02        0.91      0.70 o 
  -6  17   7      100.87      107.95      2.17 o 
  -5  17   7       19.07       19.00      2.64 o 
  -4  17   7      320.93      296.80      3.19 o 
  -3  17   7       18.41       15.64      1.07 o 
  -2  17   7       15.37       17.24      2.43 o 
  -1  17   7      200.94      214.58      3.20 o 
   0  17   7        0.15        0.35      0.74 o 
  -7  18   7      169.85      178.09      4.53 o 
  -6  18   7       44.31       51.63      1.43 o 
  -5  18   7      239.31      243.16      3.31 o 
  -4  18   7        0.03        0.26      0.77 o 
  -3  18   7        6.63       10.42      0.89 o 
  -2  18   7      353.63      349.16      3.81 o 
  -1  18   7       10.53       10.69      0.99 o 
   0  18   7       63.98       68.00      2.37 o 
  -6  19   7        9.71       11.95      1.33 o 
  -5  19   7       68.11       73.20      2.61 o 
  -4  19   7       30.85       29.00      1.07 o 
  -3  19   7        5.01        4.09      0.70 o 
  -2  19   7        8.92        8.56      0.96 o 
  -1  19   7       12.03       12.31      1.46 o 
  -5  20   7       14.01       17.77      1.42 o 
  -4  20   7      103.51       81.40      1.73 o 
  -3  20   7        5.25        7.02      0.63 o 
  -2  20   7       27.34       23.19      1.25 o 
 -10   0   8        0.38        0.76      1.18 o 
  -9   0   8       74.39       68.89      1.63 o 
  -8   0   8        0.40        0.45      0.95 o 
  -7   0   8      199.00      207.03      2.66 o 
  -6   0   8     1431.15     1476.31     11.31 o 
  -5   0   8       47.81       48.14      1.66 o 
  -4   0   8      264.81      261.88      4.11 o 
  -3   0   8       46.36       50.82      2.03 o 
  -2   0   8       51.39       53.88      2.12 o 
  -1   0   8       38.92       36.33      1.91 o 
   0   0   8        4.05        5.26      1.29 o 
   1   0   8        4.29        3.21      1.16 o 
   2   0   8      118.97      104.98      3.07 o 
 -10   1   8       20.21       17.45      0.93 o 
  -9   1   8       39.08       35.02      0.92 o 
  -8   1   8       74.23       71.69      1.32 o 
  -7   1   8       48.90       54.44      1.10 o 
  -6   1   8       17.42       18.23      0.80 o 
  -5   1   8       15.16       14.51      0.73 o 
  -4   1   8       85.45       86.16      1.81 o 
  -3   1   8       96.47      101.92      1.87 o 
  -2   1   8      126.85      127.88      2.11 o 
  -1   1   8       26.29       23.68      1.19 o 
   0   1   8      520.80      530.25      4.87 o 
   1   1   8        2.48        2.07      0.80 o 
   2   1   8        0.39        0.74      0.91 o 
 -10   2   8        0.25        0.47      0.66 o 
  -9   2   8      202.09      187.56      1.77 o 
  -8   2   8        2.18        2.17      0.65 o 
  -7   2   8       69.29       69.14      1.19 o 
  -6   2   8      126.42      134.14      1.55 o 
  -5   2   8      329.93      332.70      2.41 o 
  -4   2   8       48.08       48.83      1.49 o 
  -3   2   8       81.32       83.16      1.80 o 
  -2   2   8      148.50      147.30      3.17 o 
  -1   2   8        0.47        0.48      0.84 o 
   0   2   8        2.17        2.01      0.89 o 
   1   2   8        4.58        7.56      1.03 o 
   2   2   8       86.93       76.70      1.89 o 
 -10   3   8        7.92        6.60      0.74 o 
  -9   3   8       11.86       12.89      0.75 o 
  -8   3   8       17.38       16.61      0.83 o 
  -7   3   8      103.16      109.14      1.41 o 
  -6   3   8      198.04      201.94      1.84 o 
  -5   3   8       78.64       79.65      1.73 o 
  -4   3   8      608.68      599.54      4.34 o 
  -3   3   8       33.22       34.99      1.10 o 
  -2   3   8      183.74      183.52      2.46 o 
  -1   3   8       33.64       34.10      1.30 o 
   0   3   8       62.51       62.16      1.81 o 
   1   3   8      214.54      213.76      2.78 o 
   2   3   8        0.42        0.20      0.72 o 
 -10   4   8        2.84        2.40      0.64 o 
  -9   4   8        0.03        0.56      0.69 o 
  -8   4   8       24.39       28.14      1.03 o 
  -7   4   8      338.66      347.25      2.33 o 
  -6   4   8       72.30       76.70      1.28 o 
  -5   4   8       53.00       54.46      1.48 o 
  -4   4   8      515.35      528.57      5.69 o 
  -3   4   8       36.09       36.64      1.00 o 
  -2   4   8      118.37      111.19      1.96 o 
  -1   4   8       39.43       38.03      1.66 o 
   0   4   8      501.96      502.07      4.40 o 
   1   4   8      134.26      126.92      2.40 o 
   2   4   8       76.67       80.72      1.91 o 
 -10   5   8        3.35        4.83      0.83 o 
  -9   5   8      298.50      296.45      4.75 o 
  -8   5   8        0.05        0.45      0.67 o 
  -7   5   8      115.79      122.08      1.51 o 
  -6   5   8      409.44      421.65      4.10 o 
  -5   5   8      413.79      437.68      4.23 o 
  -4   5   8        3.10        2.54      1.03 o 
  -3   5   8        0.22        0.70      0.77 o 
  -2   5   8      100.78      102.44      1.88 o 
  -1   5   8       41.06       39.89      1.55 o 
   0   5   8        0.41        0.21      0.95 o 
   1   5   8      170.97      183.76      2.48 o 
   2   5   8      186.53      169.29      2.53 o 
 -10   6   8       10.13       15.35      0.95 o 
  -9   6   8        1.54        2.79      0.75 o 
  -8   6   8       16.99       15.23      0.85 o 
  -7   6   8       34.78       37.84      1.15 o 
  -6   6   8      407.70      416.12      3.10 o 
  -5   6   8      211.89      229.90      3.09 o 
  -4   6   8       10.02        9.52      1.44 o 
  -3   6   8       93.08       99.35      1.59 o 
  -2   6   8      275.90      258.40      4.15 o 
  -1   6   8        1.55        3.17      0.84 o 
   0   6   8        3.53        7.15      1.00 o 
   1   6   8      165.27      164.49      3.35 o 
   2   6   8       39.06       46.37      1.17 o 
  -9   7   8      124.84      139.22      2.48 o 
  -8   7   8       32.64       34.09      1.31 o 
  -7   7   8      883.46      917.91      4.94 o 
  -6   7   8       20.05       21.23      0.90 o 
  -5   7   8       13.03       14.36      1.02 o 
  -4   7   8      260.12      256.49      2.75 o 
  -3   7   8       47.59       47.81      1.33 o 
  -2   7   8       52.37       55.28      1.43 o 
  -1   7   8       32.56       32.38      1.62 o 
   0   7   8       10.13       13.60      1.37 o 
   1   7   8      406.90      397.91      4.20 o 
   2   7   8       19.74       18.08      0.71 o 
  -9   8   8       13.20       11.57      1.01 o 
  -8   8   8        6.89        6.91      0.86 o 
  -7   8   8       10.12       12.10      1.13 o 
  -6   8   8      227.28      219.39      2.33 o 
  -5   8   8      187.72      200.08      2.55 o 
  -4   8   8       59.54       60.34      1.70 o 
  -3   8   8        7.89        8.20      1.00 o 
  -2   8   8       25.25       26.96      1.33 o 
  -1   8   8        4.37        3.08      0.94 o 
   0   8   8      101.05       94.36      2.37 o 
   1   8   8       97.88       98.67      2.15 o 
  -9   9   8       12.83       12.63      0.95 o 
  -8   9   8        1.32        1.50      0.86 o 
  -7   9   8        5.15        6.49      1.17 o 
  -6   9   8       69.36       73.90      1.59 o 
  -5   9   8        6.11        5.37      1.07 o 
  -4   9   8       60.15       57.83      1.66 o 
  -3   9   8        0.02       -0.22      0.87 o 
  -2   9   8       25.57       25.11      1.31 o 
  -1   9   8       10.01       10.05      1.05 o 
   0   9   8        0.01        0.14      0.97 o 
   1   9   8       46.27       41.94      1.58 o 
  -9  10   8      146.92      141.54      8.55 o 
  -8  10   8        5.04        6.40      1.41 o 
  -7  10   8      125.25      126.24      2.21 o 
  -6  10   8        1.11        1.44      0.79 o 
  -5  10   8       65.60       71.47      2.45 o 
  -4  10   8        0.03        1.30      0.84 o 
  -3  10   8        2.42        2.00      0.68 o 
  -2  10   8        5.41        5.87      1.19 o 
  -1  10   8       10.56        9.20      0.81 o 
   0  10   8       39.32       43.70      1.28 o 
   1  10   8       58.28       49.86      1.15 o 
  -9  11   8        1.82        2.32      0.95 o 
  -8  11   8        0.88        1.00      1.14 o 
  -7  11   8      141.10      142.86      2.26 o 
  -6  11   8       64.22       63.12      1.43 o 
  -5  11   8       23.11       26.18      1.30 o 
  -4  11   8        4.21        4.72      0.88 o 
  -3  11   8        2.40        1.56      0.68 o 
  -2  11   8        0.32        0.82      0.83 o 
  -1  11   8        1.18        0.57      0.79 o 
   0  11   8       14.94       17.33      0.91 o 
   1  11   8       62.63       64.47      1.58 o 
  -8  12   8      125.20      132.34      3.27 o 
  -7  12   8      237.57      246.40      3.14 o 
  -6  12   8      379.58      398.84      4.22 o 
  -5  12   8      260.53      261.25      3.93 o 
  -4  12   8       46.12       47.07      1.52 o 
  -3  12   8       51.33       49.95      3.47 o 
  -2  12   8        3.13        4.09      1.03 o 
  -1  12   8       24.08       27.28      1.51 o 
   0  12   8        8.51        4.53      0.87 o 
   1  12   8       22.51       20.84      0.95 o 
  -8  13   8        0.66        2.11      1.00 o 
  -7  13   8       11.18       12.54      1.07 o 
  -6  13   8      127.23      134.56      9.18 o 
  -5  13   8      152.52      153.10      3.01 o 
  -4  13   8        3.96        5.91      0.93 o 
  -3  13   8        1.90        4.34      0.95 o 
  -2  13   8       10.48        6.08      1.07 o 
  -1  13   8       75.46       71.64      2.78 o 
   0  13   8        0.25        0.03      0.65 o 
  -8  14   8       72.73       69.85      2.05 o 
  -7  14   8       22.09       22.22      1.14 o 
  -6  14   8       12.90       12.51      1.48 o 
  -5  14   8       33.66       33.70      1.64 o 
  -4  14   8      425.95      420.66      3.65 o 
  -3  14   8        9.24        4.98      1.13 o 
  -2  14   8        0.00       -0.05      0.91 o 
  -1  14   8      221.51      224.31      3.18 o 
   0  14   8       22.19       20.91      1.56 o 
  -7  15   8      181.99      193.76     13.85 o 
  -6  15   8       67.36       72.22      4.39 o 
  -5  15   8      195.17      189.27      3.02 o 
  -4  15   8       64.01       69.10      1.56 o 
  -3  15   8       85.20       80.30      4.24 o 
  -2  15   8       21.82       19.57      1.02 o 
  -1  15   8      430.95      422.35      4.02 o 
  -6  16   8        2.25        1.73      1.14 o 
  -5  16   8      103.72      119.44      2.86 o 
  -4  16   8        5.99        7.43      1.01 o 
  -3  16   8        0.00        0.22      0.92 o 
  -2  16   8      313.03      302.81      5.11 o 
  -1  16   8        0.18        0.14      0.57 o 
  -6  17   8        2.08        4.41      1.05 o 
  -5  17   8       13.88       14.58      1.05 o 
  -4  17   8       69.56       63.13      1.77 o 
  -3  17   8       15.95       12.59      1.02 o 
  -2  17   8        0.98        0.99      0.99 o 
  -4  18   8        7.85        7.12      1.34 o 
  -3  18   8        6.25        6.72      0.94 o 
  -9   1   9      171.08      167.51      1.63 o 
  -8   1   9      252.82      261.78      2.27 o 
  -7   1   9      320.38      324.93      2.45 o 
  -6   1   9       32.90       33.01      1.14 o 
  -5   1   9       74.83       71.90      1.65 o 
  -4   1   9      108.86      106.43      1.83 o 
  -3   1   9        3.64        4.07      1.30 o 
  -2   1   9        6.23        4.84      0.94 o 
  -1   1   9       18.64       18.04      1.44 o 
   0   1   9       33.07       31.82      1.55 o 
  -9   2   9       11.87        9.14      0.68 o 
  -8   2   9       22.50       20.79      0.97 o 
  -7   2   9      240.01      258.60      2.18 o 
  -6   2   9      465.84      493.11      3.30 o 
  -5   2   9       88.87       86.69      1.76 o 
  -4   2   9       27.77       27.66      1.17 o 
  -3   2   9        2.83        2.80      1.27 o 
  -2   2   9        0.11       -0.54      0.86 o 
  -1   2   9       23.25       24.89      1.20 o 
   0   2   9      100.08       99.42      1.76 o 
  -9   3   9       42.17       41.19      1.15 o 
  -8   3   9       20.16       19.53      0.93 o 
  -7   3   9       44.50       50.20      1.11 o 
  -6   3   9      356.56      356.92      2.80 o 
  -5   3   9       58.51       62.06      1.94 o 
  -4   3   9       12.34       12.38      0.95 o 
  -3   3   9      155.93      159.12      3.87 o 
  -2   3   9       46.62       47.58      1.51 o 
  -1   3   9      152.88      162.60      2.35 o 
   0   3   9      291.59      306.59      2.84 o 
  -9   4   9       15.24       16.57      0.83 o 
  -8   4   9        5.84        6.57      0.73 o 
  -7   4   9      487.92      502.92      2.86 o 
  -6   4   9       79.18       77.96      1.42 o 
  -5   4   9       63.04       64.81      1.35 o 
  -4   4   9       10.84        9.82      0.91 o 
  -3   4   9        0.04       -0.29      1.15 o 
  -2   4   9      261.34      269.53      3.45 o 
  -1   4   9        0.09        0.13      0.79 o 
   0   4   9      333.84      339.03      3.81 o 
  -9   5   9       22.40       26.34      0.92 o 
  -8   5   9      120.23      124.38      1.68 o 
  -7   5   9      106.28      116.68      1.84 o 
  -6   5   9       44.50       45.35      1.33 o 
  -5   5   9        3.72        3.85      0.76 o 
  -4   5   9       38.38       38.35      1.42 o 
  -3   5   9       13.13       10.81      1.33 o 
  -2   5   9        0.88        1.14      0.83 o 
  -1   5   9       61.67       57.93      1.47 o 
   0   5   9       61.03       65.37      1.89 o 
  -9   6   9       70.28       75.51      1.76 o 
  -8   6   9        0.00       -0.01      0.64 o 
  -7   6   9      219.12      231.35      2.41 o 
  -6   6   9      183.45      192.65      2.29 o 
  -5   6   9       64.96       71.83      1.35 o 
  -4   6   9        0.85        0.31      0.81 o 
  -3   6   9       75.33       75.32      2.37 o 
  -2   6   9        7.49        5.65      1.03 o 
  -1   6   9       33.35       31.45      1.44 o 
   0   6   9       21.55       29.23      3.77 o 
  -9   7   9       12.49       11.05      0.63 o 
  -8   7   9        2.05        2.72      0.85 o 
  -7   7   9       46.63       47.50      1.40 o 
  -6   7   9      314.60      331.30      5.26 o 
  -5   7   9       77.87       73.87      1.77 o 
  -4   7   9       12.61       11.84      1.21 o 
  -3   7   9        3.42        3.52      1.64 o 
  -2   7   9        4.68        5.79      1.00 o 
  -1   7   9        0.03        0.66      0.87 o 
   0   7   9       61.55       56.51      1.48 o 
  -8   8   9        7.86        6.18      0.88 o 
  -7   8   9        1.62        1.57      0.86 o 
  -6   8   9       27.17       26.64      1.35 o 
  -5   8   9      188.36      191.10      2.56 o 
  -4   8   9        2.37        2.70      1.03 o 
  -3   8   9      114.74      111.52      3.46 o 
  -2   8   9       58.51       48.93      1.64 o 
  -1   8   9       98.50       89.40      3.26 o 
   0   8   9        0.00        0.06      0.48 o 
  -8   9   9       25.85       24.47      1.11 o 
  -7   9   9        6.04        5.32      0.74 o 
  -6   9   9       24.25       25.51      1.18 o 
  -5   9   9       51.42       55.45      2.02 o 
  -4   9   9       31.33       35.98      1.90 o 
  -3   9   9        0.23        0.43      1.38 o 
  -2   9   9        3.11        1.94      1.29 o 
  -1   9   9        3.28        2.78      0.80 o 
  -8  10   9        0.24        0.56      1.00 o 
  -7  10   9      105.87      101.62      1.61 o 
  -6  10   9      106.78      111.78      3.94 o 
  -5  10   9        6.66        7.66      2.21 o 
  -4  10   9        3.18        2.34      0.76 o 
  -3  10   9       73.37       68.17      2.46 o 
  -2  10   9        1.97        1.55      1.13 o 
  -1  10   9       41.84       36.37      2.39 o 
  -7  11   9        0.14       -0.48      1.15 o 
  -6  11   9       73.74       70.72      2.66 o 
  -5  11   9      224.60      221.42      2.91 o 
  -4  11   9       11.50        8.63      0.81 o 
  -3  11   9       12.18       12.38      1.34 o 
  -2  11   9        0.46        0.95      0.95 o 
  -1  11   9        2.09        2.87      0.93 o 
  -7  12   9       98.65      113.12      2.88 o 
  -6  12   9       99.25      101.86      2.92 o 
  -5  12   9      100.56      108.79      3.19 o 
  -4  12   9       39.32       36.95      1.33 o 
  -3  12   9        0.00       -0.19      1.44 o 
  -6  13   9       17.21       19.66      1.64 o 
  -5  13   9      175.39      173.30      3.70 o 
  -4  13   9        1.78        1.84      1.40 o 
  -3  13   9        0.89        1.49      1.31 o 
  -2  13   9        3.03        3.88      1.18 o 
  -6  14   9        0.04        0.80      0.97 o 
  -5  14   9       27.76       24.43      1.58 o 
  -4  14   9       43.97       42.19      2.04 o 
  -3  14   9       15.85       16.40      1.47 o 
  -8   0  10        2.45        3.04      1.19 o 
  -7   0  10        0.80        3.04      1.15 o 
  -6   0  10      222.05      236.92     10.56 o 
  -5   0  10       33.22       37.07      1.50 o 
  -4   0  10       41.02       44.10      2.36 o 
  -3   0  10       59.41       64.83      2.60 o 
  -2   0  10        3.13        1.29      1.21 o 
  -8   1  10        3.99       15.17      8.07 o 
  -7   1  10      133.54      138.43      1.71 o 
  -6   1  10      381.30      404.97      3.69 o 
  -5   1  10       22.74       22.07      0.91 o 
  -4   1  10        0.02       -0.40      1.04 o 
  -3   1  10        4.26        8.04      1.11 o 
  -2   1  10       12.92       12.19      1.04 o 
  -8   2  10      479.21      474.88      3.85 o 
  -7   2  10      168.21      172.79      2.01 o 
  -6   2  10      254.20      261.07      3.05 o 
  -5   2  10        3.27        3.76      0.68 o 
  -4   2  10        0.79        0.23      1.00 o 
  -3   2  10        2.02        2.67      1.68 o 
  -2   2  10        7.47        8.50      1.84 o 
  -8   3  10        0.73        6.26      1.19 o 
  -7   3  10       99.16      103.93      1.81 o 
  -6   3  10        0.83        1.69      0.68 o 
  -5   3  10       34.65       36.34      1.20 o 
  -4   3  10      164.75      169.22      2.72 o 
  -3   3  10       79.47       81.54      1.92 o 
  -2   3  10       24.68       18.66      1.10 o 
  -8   4  10        2.47        2.66      0.98 o 
  -7   4  10       43.67       48.04      1.95 o 
  -6   4  10       16.28       16.42      1.19 o 
  -5   4  10      135.50      140.50      1.92 o 
  -4   4  10      113.04      109.00      2.17 o 
  -3   4  10       33.91       32.36      2.00 o 
  -2   4  10       23.36       23.75      1.70 o 
  -7   5  10       54.01       58.65      2.26 o 
  -6   5  10        6.60        7.62      0.99 o 
  -5   5  10        6.55        7.53      0.95 o 
  -4   5  10      200.61      217.25      4.25 o 
  -3   5  10       68.45       63.44      2.44 o 
  -2   5  10       14.57       12.79      1.34 o 
  -7   6  10      152.27      149.24      3.23 o 
  -6   6  10        0.34        0.35      0.83 o 
  -5   6  10       70.04       73.73      1.70 o 
  -4   6  10      130.69      133.48      3.27 o 
  -3   6  10       41.16       40.30      1.99 o 
  -7   7  10       91.38       90.12      2.48 o 
  -6   7  10       89.77       92.20      2.81 o 
  -5   7  10       93.28       91.11      1.74 o 
  -4   7  10       16.81       13.23      2.31 o 
  -3   7  10       18.06       15.25      1.36 o 
  -6   8  10       19.02       22.13      1.12 o 
  -5   8  10        0.96        2.07      0.68 o 
  -4   8  10      288.96      285.54      2.89 o 
  -3   8  10       58.46       52.21      1.33 o 
  -6   9  10       52.89       47.99      1.76 o 
  -5   9  10       19.85       15.36      0.82 o 
  -4   9  10        0.20        1.65      1.05 o 
                                                 
